# Supplementary material for: Identifying shared genetic loci and common risk genes of rheumatoid arthritis associated with three autoimmune diseases based on large-scale cross-trait genome-wide association studies
Source: Front Immunol. 2023 Jun 12;14:1160397. doi: 10.3389/fimmu.2023.1160397 (PMC10291128; doi:10.3389/fimmu.2023.1160397)
Supplement: Supplementary file 1 [file Table_1.xlsx]

## Sheet: Sheet1
Supplementary Tables S1: Significant loci associated with RA and MS tested by CPASSOC
SNP	P	N	POS	KB	Genes	PubMed ID
rs3763354	5.467e-29	10	chr6:32685865..32786917	101.053	HLA-DOB,HLA-DQA2,HLA-DQB2	26272072
rs9275602	2.018e-26	1	chr6:32682812..32682812	0.001
rs2269423	6.105e-22	13	chr6:31610384..32190406	580.023	ABHD16A,AGER,AGPAT1,APOM,ATF6B,BAG6,C2,C4A,C4B,C4B_2,C6orf25,C6orf47,C6orf48,CFB,CLIC1,CSNK2B,CYP21A1P,CYP21A2,DDAH2,DXO,EGFL8,EHMT2,FKBPL,GPANK1,GPSM3,HSPA1A,HSPA1B,HSPA1L,LOC100507547,LOC102060414,LSM2,LY6G5B,LY6G5C,LY6G6C,LY6G6D,LY6G6E,LY6G6F,MIR1236,MIR4646,MIR6721,MIR6833,MSH5,MSH5-SAPCD1,NELFE,NEU1,NOTCH4,PBX2,PPT2,PPT2-EGFL8,PRRT1,RNF5,RNF5P1,SAPCD1,SKIV2L,SLC44A4,SNORD48,SNORD52,STK19,TNX…	24532677
rs2284178	1.799e-21	10	chr6:31236567..31610686	374.12	AIF1,ATP6V1G2,ATP6V1G2-DDX39B,BAG6,DDX39B,HCG26,HCP5,HLA-B,HLA-C,LST1,LTA,LTB,MCCD1,MICA,MICB,MIR6832,MIR6891,NCR3,NFKBIL1,PRRC2A,SNORA38,SNORD84,SNORD117,TNF	24532677
rs3749981	4.116e-20	2	chr6:32862682..32862740	0.059	LOC100294145
rs9368737	7.991e-20	7	chr6:32635092..32682402	47.311
rs9275698	1.757e-19	12	chr6:32686196..32737257	51.062	HLA-DQA2,HLA-DQB2
rs6679677	1.774e-19	2	chr1:114303808..114377568	73.761	PTPN22,RSBN1	33686288、21156761
rs440841	3.739e-17	6	chr6:32975381..33019643	44.263	HLA-DOA	32534018
rs465151	6.823e-17	16	chr6:33218180..33389603	171.424	B3GALT4,CUTA,DAXX,HCG25,KIFC1,MIR6834,MIR6873,PFDN6,PHF1,RGL2,RPS18,SYNGAP1,TAPBP,VPS52,WDR46,ZBTB22
rs115277907	2.808e-16	7	chr6:31589735..32019382	429.648	ABHD16A,APOM,BAG6,C2,C4A,C4B,C4B_2,C6orf25,C6orf47,C6orf48,CFB,CLIC1,CSNK2B,CYP21A1P,CYP21A2,DDAH2,DXO,EHMT2,GPANK1,HSPA1A,HSPA1B,HSPA1L,LOC102060414,LSM2,LY6G5B,LY6G5C,LY6G6C,LY6G6D,LY6G6E,LY6G6F,MIR1236,MIR4646,MIR6832,MSH5,MSH5-SAPCD1,NELFE,NEU1,PRRC2A,SAPCD1,SKIV2L,SLC44A4,SNORA38,SNORD48,SNORD52,STK19,TNXA,TNXB,VARS,VWA7,ZBTB12	21844665
rs9273529	4.175e-16	3	chr6:32109979..32634467	524.489	AGER,AGPAT1,BTNL2,C6orf10,EGFL8,GPSM3,HCG23,HLA-DQA1,HLA-DQB1,HLA-DRA,HLA-DRB1,HLA-DRB5,HLA-DRB6,LOC100507547,MIR6721,MIR6833,NOTCH4,PBX2,PPT2,PPT2-EGFL8,PRRT1,RNF5,RNF5P1	23472185、24532677
rs2975043	4.777e-16	24	chr6:29688501..29961580	273.08	HCG4,HCG4B,HCG9,HLA-A,HLA-F,HLA-F-AS1,HLA-G,HLA-H,IFITM4P,LOC554223	22190364
rs9266658	7.081e-16	7	chr6:31347644..31426399	78.756	MICA	24532677
rs2239707	1.095e-15	5	chr6:31494738..31525319	30.582	ATP6V1G2,ATP6V1G2-DDX39B,DDX39B,MCCD1,NFKBIL1,SNORD84,SNORD117
rs8283	2.507e-15	5	chr6:31096526..32083300	986.775	ABHD16A,AIF1,APOM,ATF6B,ATP6V1G2,ATP6V1G2-DDX39B,BAG6,C2,C4A,C4B,C4B_2,C6orf25,C6orf47,C6orf48,CCHCR1,CFB,CLIC1,CSNK2B,CYP21A1P,CYP21A2,DDAH2,DDX39B,DXO,EHMT2,GPANK1,HCG26,HCG27,HCP5,HLA-B,HLA-C,HSPA1A,HSPA1B,HSPA1L,LOC102060414,LSM2,LST1,LTA,LTB,LY6G5B,LY6G5C,LY6G6C,LY6G6D,LY6G6E,LY6G6F,MCCD1,MICA,MICB,MIR1236,MIR4646,MIR6832,MIR6891,MSH5,MSH5-SAPCD1,NCR3,NELFE,NEU1,NFKBIL1,POU5F1,PRRC2A,PSORS1C…	24532677
rs2534671	2.293e-14	17	chr6:31445216..31476854	31.639	MICB
rs2523589	7.865e-14	4	chr6:31269173..31334945	65.773	HLA-B,MIR6891	21600898
rs3873444	1.123e-13	1	chr6:32682724..32682724	0.001
rs17208314	3.729e-13	1	chr6:32255771..32255771	0.001
rs7743807	1.056e-12	11	chr6:31142261..32724189	1581.93	ABHD16A,AGER,AGPAT1,AIF1,APOM,ATF6B,ATP6V1G2,ATP6V1G2-DDX39B,BAG6,BTNL2,C2,C4A,C4B,C4B_2,C6orf10,C6orf25,C6orf47,C6orf48,CFB,CLIC1,CSNK2B,CYP21A1P,CYP21A2,DDAH2,DDX39B,DXO,EGFL8,EHMT2,FKBPL,GPANK1,GPSM3,HCG23,HCG26,HCG27,HCP5,HLA-B,HLA-C,HLA-DQA1,HLA-DQA2,HLA-DQB1,HLA-DQB2,HLA-DRA,HLA-DRB1,HLA-DRB5,HLA-DRB6,HSPA1A,HSPA1B,HSPA1L,LOC100507547,LOC102060414,LSM2,LST1,LTA,LTB,LY6G5B,LY6G5C,LY6G6C,LY6G…	24532677
rs3819715	1.108e-12	2	chr6:32804217..32804219	0.003	TAP2	26272072
rs3218816	1.18e-12	4	chr6:29956731..30878857	922.127	ABCF1,ATAT1,C6orf136,DDR1,DHX16,FLOT1,GNL1,GTF2H4,HCG8,HCG17,HCG18,HLA-E,HLA-J,HLA-L,IER3,MDC1,MIR877,MIR4640,MIR6891,MRPS18B,NRM,PPP1R10,PPP1R11,PPP1R18,PRR3,RNF39,RPP21,TRIM10,TRIM15,TRIM26,TRIM31,TRIM39,TRIM39-RPP21,TRIM40,TUBB,ZNRD1,ZNRD1-AS1	28542262
rs144595899	1.461e-12	1	chr6:32088602..32088602	0.001	ATF6B
rs9267821	1.88e-12	3	chr6:32165583..32188099	22.517	NOTCH4	21505073
rs2859448	2.181e-12	13	chr6:31112899..31439063	326.165	CCHCR1,HCG26,HCG27,HCP5,HLA-B,HLA-C,MICA,MIR6891,POU5F1,PSORS1C3,TCF19	24532677
rs2157338	2.511e-12	30	chr6:32224139..32602269	378.131	BTNL2,C6orf10,HCG23,HLA-DRA,HLA-DRB1,HLA-DRB5,HLA-DRB6	23472185、24532677
rs9461856	3.075e-12	17	chr6:33252115..33421577	169.463	CUTA,DAXX,KIFC1,MIR5004,MIR6834,MIR6873,PFDN6,PHF1,RGL2,SYNGAP1,TAPBP,WDR46,ZBTB22
rs9265549	3.51e-12	1	chr6:31298240..31298240	0.001
rs3830041	8e-12	5	chr6:31920873..32401327	480.455	AGER,AGPAT1,ATF6B,BTNL2,C4A,C4B,C4B_2,C6orf10,CYP21A1P,CYP21A2,DXO,EGFL8,FKBPL,GPSM3,HCG23,LOC100507547,MIR1236,MIR6721,MIR6833,NELFE,NOTCH4,PBX2,PPT2,PPT2-EGFL8,PRRT1,RNF5,RNF5P1,SKIV2L,STK19,TNXA,TNXB	23472185、24532677
rs7731626	2.717e-11	2	chr5:55438580..55444683	6.104	ANKRD55	27386562、24390342
rs4711253	4.117e-11	3	chr6:30993590..31007081	13.492	MUC22
rs3134931	1.752e-10	1	chr6:32190620..32190620	0.001	NOTCH4	21505073
rs3095350	2.036e-10	8	chr6:30805921..30840950	35.03
rs2523545	3.118e-10	3	chr6:31332239..31352113	19.875
rs9261269	3.746e-10	21	chr6:29937924..30685066	747.143	ABCF1,ATAT1,C6orf136,DHX16,GNL1,HCG8,HCG9,HCG17,HCG18,HLA-E,HLA-J,HLA-L,MDC1,MIR877,MIR6891,MRPS18B,NRM,PPP1R10,PPP1R11,PPP1R18,PRR3,RNF39,RPP21,TRIM10,TRIM15,TRIM26,TRIM31,TRIM39,TRIM39-RPP21,TRIM40,ZNRD1,ZNRD1-AS1	28542262
rs9273011	5.625e-10	9	chr6:32559110..32611611	52.502	HLA-DQA1	24532677
rs16870908	7.906e-10	3	chr6:32788511..32790089	1.579	TAP2	26272072
rs9261425	1.021e-09	5	chr6:30081108..30131515	50.408	TRIM10,TRIM15,TRIM40
rs1264372	1.22e-09	1	chr6:30769726..30769726	0.001
rs41288889	1.447e-09	6	chr6:32712009..32762391	50.383	HLA-DQA2,HLA-DQB2
rs3132131	1.447e-09	1	chr6:32899485..32899485	0.001
rs112586220	1.965e-09	6	chr6:27242150..28349180	1107.03	HIST1H1B,HIST1H2AI,HIST1H2AJ,HIST1H2AK,HIST1H2AL,HIST1H2AM,HIST1H2BL,HIST1H2BM,HIST1H2BN,HIST1H2BO,HIST1H3H,HIST1H3I,HIST1H3J,HIST1H4J,HIST1H4K,HIST1H4L,LINC01012,LOC100131289,NKAPL,OR2B2,OR2B6,PGBD1,POM121L2,TOB2P1,VN1R10P,ZKSCAN3,ZKSCAN4,ZKSCAN8,ZNF165,ZNF184,ZNF192P1,ZNF204P,ZNF391,ZSCAN9,ZSCAN12,ZSCAN12P1,ZSCAN16,ZSCAN16-AS1,ZSCAN26,ZSCAN31
rs2281816	2.789e-09	2	chr6:33650621..33772335	121.715	IP6K3,ITPR3,LEMD2,MLN,UQCC2	26920376
rs13190937	3.297e-09	2	chr6:28411244..28415572	4.329	ZSCAN23
rs1055569	3.455e-09	3	chr6:31438368..31440497	2.13	HCG26
rs213204	4.303e-09	4	chr6:33232055..33241076	9.022	RPS18,VPS52
rs9296088	5.353e-09	1	chr6:33125742..33125742	0.001
rs417812	5.533e-09	4	chr6:32974081..32975257	1.177	HLA-DOA	32534018
rs9266380	5.681e-09	5	chr6:31066419..31334477	268.059	C6orf15,CCHCR1,CDSN,HCG27,HLA-B,HLA-C,MIR6891,POU5F1,PSORS1C1,PSORS1C2,PSORS1C3,TCF19	21600898
rs3763308	7.338e-09	4	chr6:32186348..32374640	188.293	BTNL2,C6orf10,HCG23,NOTCH4	23472185
rs6911639	1.098e-08	1	chr6:32978178..32978178	0.001
rs76864766	1.516e-08	4	chr6:26396857..26577401	180.545	BTN1A1,BTN2A1,BTN2A3P,BTN3A1,BTN3A3,HCG11,HMGN4,LOC285819
