# Supplementary material for: Identifying shared genetic loci and common risk genes of rheumatoid arthritis associated with three autoimmune diseases based on large-scale cross-trait genome-wide association studies
Source: Front Immunol. 2023 Jun 12;14:1160397. doi: 10.3389/fimmu.2023.1160397 (PMC10291128; doi:10.3389/fimmu.2023.1160397)
Supplement: Supplementary file 2 [file Table_2.xlsx]

## Sheet: Sheet1
Supplementary Tables S2: Significant loci associated with RA and IBD tested by CPASSOC
SNP	P	N	POS	KB	RANGES	PubMed ID
rs9275224	2.596e-87	40	chr6:32375745..32738115	362.371	HLA-DQA1,HLA-DQA2,HLA-DQB1,HLA-DQB2,HLA-DRA,HLA-DRB1,HLA-DRB5,HLA-DRB6	24532677
rs4410767	2.112e-77	52	chr6:32339897..32657578	317.682	BTNL2,HCG23,HLA-DQA1,HLA-DQB1,HLA-DRA,HLA-DRB1,HLA-DRB5,HLA-DRB6	24532677
rs9268557	6.188e-71	22	chr6:31883957..32406473	522.517	AGER,AGPAT1,ATF6B,BTNL2,C2,C4A,C4B,C4B_2,C6orf10,CFB,CYP21A1P,CYP21A2,DXO,EGFL8,FKBPL,GPSM3,HCG23,LOC100507547,LOC102060414,MIR1236,MIR6721,MIR6833,NELFE,NOTCH4,PBX2,PPT2,PPT2-EGFL8,PRRT1,RNF5,RNF5P1,SKIV2L,STK19,TNXA,TNXB	23472185
rs41268924	3.695e-58	19	chr6:31604355..32822186	1217.83	ABHD16A,AGER,AGPAT1,APOM,ATF6B,BAG6,BTNL2,C2,C4A,C4B,C4B_2,C6orf10,C6orf25,C6orf47,C6orf48,CFB,CLIC1,CSNK2B,CYP21A1P,CYP21A2,DDAH2,DXO,EGFL8,EHMT2,FKBPL,GPANK1,GPSM3,HCG23,HLA-DOB,HLA-DQA1,HLA-DQA2,HLA-DQB1,HLA-DQB2,HLA-DRA,HLA-DRB1,HLA-DRB5,HLA-DRB6,HSPA1A,HSPA1B,HSPA1L,LOC100507547,LOC102060414,LSM2,LY6G5B,LY6G5C,LY6G6C,LY6G6D,LY6G6E,LY6G6F,MIR1236,MIR4646,MIR6721,MIR6833,MSH5,MSH5-SAPCD1,NELFE…	24532677
rs17212937	5.562e-55	2	chr6:32680928..32681339	0.412
rs2071293	3.574e-43	17	chr6:31917540..32113980	196.441	ATF6B,C4A,C4B,C4B_2,CFB,CYP21A1P,CYP21A2,DXO,FKBPL,MIR1236,NELFE,SKIV2L,STK19,TNXA,TNXB
rs17500510	5.428e-40	1	chr6:32712818..32712818	0.001	HLA-DQA2
rs6904320	2.37e-38	51	chr6:31347930..32699325	1351.4	ABHD16A,AGER,AGPAT1,AIF1,APOM,ATF6B,ATP6V1G2,ATP6V1G2-DDX39B,BAG6,BTNL2,C2,C4A,C4B,C4B_2,C6orf10,C6orf25,C6orf47,C6orf48,CFB,CLIC1,CSNK2B,CYP21A1P,CYP21A2,DDAH2,DDX39B,DXO,EGFL8,EHMT2,FKBPL,GPANK1,GPSM3,HCG23,HCG26,HCP5,HLA-DQA1,HLA-DQB1,HLA-DRA,HLA-DRB1,HLA-DRB5,HLA-DRB6,HSPA1A,HSPA1B,HSPA1L,LOC100507547,LOC102060414,LSM2,LST1,LTA,LTB,LY6G5B,LY6G5C,LY6G6C,LY6G6D,LY6G6E,LY6G6F,MCCD1,MICA,MICB,MIR…	24532677
rs28383254	6.426e-34	18	chr6:32020844..32681568	660.725	AGER,AGPAT1,ATF6B,BTNL2,C6orf10,EGFL8,FKBPL,GPSM3,HCG23,HLA-DQA1,HLA-DQB1,HLA-DRA,HLA-DRB1,HLA-DRB5,HLA-DRB6,LOC100507547,MIR6721,MIR6833,NOTCH4,PBX2,PPT2,PPT2-EGFL8,PRRT1,RNF5,RNF5P1,TNXB	24532677
rs3097646	7.058e-33	7	chr6:32911127..32965062	53.936	BRD2,HLA-DMA	28008999
rs114969413	4.121e-31	4	chr6:31925679..32088988	163.31	ATF6B,C4A,C4B,C4B_2,CYP21A1P,CYP21A2,DXO,NELFE,SKIV2L,STK19,TNXA,TNXB
rs1704996	6.443e-29	6	chr6:33182895..33380804	197.91	B3GALT4,DAXX,HCG25,KIFC1,MIR6834,MIR6873,PFDN6,PHF1,RGL2,RPS18,TAPBP,VPS52,WDR46,ZBTB22
rs114733011	1.28e-22	2	chr6:31504194..31631531	127.338	AIF1,APOM,ATP6V1G2,ATP6V1G2-DDX39B,BAG6,C6orf47,DDX39B,GPANK1,LST1,LTA,LTB,MIR6832,NCR3,NFKBIL1,PRRC2A,SNORA38,SNORD84,SNORD117,TNF	24532677
rs11465802	5.594e-22	6	chr1:67670213..67753508	83.296	IL23R	18758464
rs11209026	6.885e-21	6	chr1:67561772..67739323	177.552	C1orf141,IL23R	33686288
rs3749981	1.594e-20	4	chr6:32781112..32862740	81.629	HLA-DOB,LOC100294145,PSMB8,PSMB9,TAP1,TAP2,TAPSAR1	26272072
rs498240	3.305e-20	61	chr6:30924614..32168932	1244.32	ABHD16A,AGER,AGPAT1,AIF1,APOM,ATF6B,ATP6V1G2,ATP6V1G2-DDX39B,BAG6,C2,C4A,C4B,C4B_2,C6orf15,C6orf25,C6orf47,C6orf48,CCHCR1,CDSN,CFB,CLIC1,CSNK2B,CYP21A1P,CYP21A2,DDAH2,DDX39B,DXO,EGFL8,EHMT2,FKBPL,GPANK1,GPSM3,HCG22,HCG26,HCG27,HCP5,HLA-B,HLA-C,HSPA1A,HSPA1B,HSPA1L,LOC100507547,LOC102060414,LSM2,LST1,LTA,LTB,LY6G5B,LY6G5C,LY6G6C,LY6G6D,LY6G6E,LY6G6F,MCCD1,MICA,MICB,MIR1236,MIR4646,MIR6721,MIR6832,…	24532677
rs9275698	7.025e-20	14	chr6:32685685..32737494	51.81	HLA-DQA2,HLA-DQB2
rs6679677	7.097e-20	2	chr1:114303808..114377568	73.761	PTPN22,RSBN1	33686288
rs115018313	9.714e-20	5	chr6:31901090..32790089	889	AGER,AGPAT1,ATF6B,BTNL2,C2,C4A,C4B,C4B_2,C6orf10,CFB,CYP21A1P,CYP21A2,DXO,EGFL8,FKBPL,GPSM3,HCG23,HLA-DOB,HLA-DQA1,HLA-DQA2,HLA-DQB1,HLA-DQB2,HLA-DRA,HLA-DRB1,HLA-DRB5,HLA-DRB6,LOC100507547,LOC102060414,MIR1236,MIR6721,MIR6833,NELFE,NOTCH4,PBX2,PPT2,PPT2-EGFL8,PRRT1,RNF5,RNF5P1,SKIV2L,STK19,TAP2,TNXA,TNXB	26272072、24532677
rs9270074	4.074e-19	2	chr6:32211085..32554129	343.045	BTNL2,C6orf10,HCG23,HLA-DRA,HLA-DRB1,HLA-DRB5,HLA-DRB6	23472185
rs2857165	2.417e-18	8	chr6:32752840..32765182	12.343
rs2227956	9.071e-18	24	chr6:31132085..31846234	714.15	ABHD16A,AIF1,APOM,ATP6V1G2,ATP6V1G2-DDX39B,BAG6,C6orf25,C6orf47,C6orf48,CLIC1,CSNK2B,DDAH2,DDX39B,GPANK1,HCG26,HCG27,HCP5,HLA-B,HLA-C,HSPA1A,HSPA1B,HSPA1L,LSM2,LST1,LTA,LTB,LY6G5B,LY6G5C,LY6G6C,LY6G6D,LY6G6E,LY6G6F,MCCD1,MICA,MICB,MIR4646,MIR6832,MIR6891,MSH5,MSH5-SAPCD1,NCR3,NEU1,NFKBIL1,POU5F1,PRRC2A,PSORS1C3,SAPCD1,SLC44A4,SNORA38,SNORD48,SNORD52,SNORD84,SNORD117,TNF,VARS,VWA7	24532677
rs9501626	1.119e-17	3	chr6:32400344..32743103	342.76	HLA-DQA1,HLA-DQA2,HLA-DQB1,HLA-DQB2,HLA-DRA,HLA-DRB1,HLA-DRB5,HLA-DRB6	24532677
rs440841	1.686e-17	16	chr6:32993266..33023792	30.527
rs6669582	2.262e-17	2	chr1:67730055..67760140	30.086
rs62400982	1.012e-16	20	chr6:29956731..31274449	1317.72	ABCF1,ATAT1,C6orf15,C6orf136,CCHCR1,CDSN,DDR1,DHX16,DPCR1,FLOT1,GNL1,GTF2H4,HCG8,HCG17,HCG18,HCG22,HCG27,HLA-C,HLA-E,HLA-J,HLA-L,IER3,MDC1,MIR877,MIR4640,MIR6891,MRPS18B,MUC21,MUC22,NRM,POU5F1,PPP1R10,PPP1R11,PPP1R18,PRR3,PSORS1C1,PSORS1C2,PSORS1C3,RNF39,RPP21,SFTA2,TCF19,TRIM10,TRIM15,TRIM26,TRIM31,TRIM39,TRIM39-RPP21,TRIM40,TUBB,VARS2,ZNRD1,ZNRD1-AS1	34325607
rs5024432	2.476e-16	8	chr6:32684468..32792973	108.506	HLA-DOB,HLA-DQA2,HLA-DQB2,TAP2	24532677
rs2239701	2.476e-16	18	chr6:32805049..32899296	94.248	LOC100294145,PSMB8,PSMB9,TAP1,TAP2,TAPSAR1	26272072
rs9266658	3.409e-16	19	chr6:31269129..31430951	161.823	HLA-B,MICA,MIR6891	24532677
rs2836878	9.316e-16	2	chr21:40465178..40465534	0.357
rs467508	1.525e-15	27	chr6:33082040..33389603	307.564	B3GALT4,COL11A2,CUTA,DAXX,HCG25,HLA-DPB2,HSD17B8,KIFC1,MIR219A1,MIR6834,MIR6873,PFDN6,PHF1,RGL2,RING1,RPS18,RXRB,SLC39A7,SYNGAP1,TAPBP,VPS52,WDR46,ZBTB22
rs2050190	3.938e-15	1	chr6:32339076..32339076	0.001	C6orf10
rs3024505	5.125e-15	3	chr1:206933517..206943968	10.452	IL10	26974007
rs2294882	6.84e-15	18	chr6:32265528..32373232	107.705	BTNL2,C6orf10,HCG23	24532677
rs805262	7.399e-15	1	chr6:31628733..31628733	0.001
rs3130299	1.066e-14	8	chr6:32191457..32203537	12.081	NOTCH4	21505073
rs115470510	1.153e-14	6	chr6:31589735..32019382	429.648	ABHD16A,APOM,BAG6,C2,C4A,C4B,C4B_2,C6orf25,C6orf47,C6orf48,CFB,CLIC1,CSNK2B,CYP21A1P,CYP21A2,DDAH2,DXO,EHMT2,GPANK1,HSPA1A,HSPA1B,HSPA1L,LOC102060414,LSM2,LY6G5B,LY6G5C,LY6G6C,LY6G6D,LY6G6E,LY6G6F,MIR1236,MIR4646,MIR6832,MSH5,MSH5-SAPCD1,NELFE,NEU1,PRRC2A,SAPCD1,SKIV2L,SLC44A4,SNORA38,SNORD48,SNORD52,STK19,TNXA,TNXB,VARS,VWA7,ZBTB12	24532677
rs1800454	1.347e-14	1	chr6:32800412..32800412	0.001	TAP2	24532677
rs3763295	8.982e-14	8	chr6:31583931..31675765	91.835	ABHD16A,AIF1,APOM,BAG6,C6orf47,CSNK2B,GPANK1,LY6G5B,LY6G5C,LY6G6F,MIR4646,MIR6832,PRRC2A,SNORA38	24532677
rs3131621	2.081e-13	9	chr6:31417191..31540784	123.594	ATP6V1G2,ATP6V1G2-DDX39B,DDX39B,HCG26,HCP5,LTA,MCCD1,MICB,NFKBIL1,SNORD84,SNORD117
rs2523676	3.983e-13	1	chr6:31435991..31435991	0.001
rs10484563	6.702e-13	1	chr6:32703162..32703162	0.001
rs427037	7.879e-13	6	chr6:32207393..32405865	198.473	BTNL2,C6orf10,HCG23	33686288
rs144595899	8.336e-13	1	chr6:32088602..32088602	0.001	ATF6B
rs41291798	1.286e-12	2	chr6:32407906..32431558	23.653	HLA-DRA	28506689
rs9461856	1.784e-12	19	chr6:33250476..33421577	171.102	CUTA,DAXX,KIFC1,MIR5004,MIR6834,MIR6873,PFDN6,PHF1,RGL2,SYNGAP1,TAPBP,WDR46,ZBTB22
rs3830041	4.74e-12	15	chr6:31920873..32443799	522.927	AGER,AGPAT1,ATF6B,BTNL2,C4A,C4B,C4B_2,C6orf10,CYP21A1P,CYP21A2,DXO,EGFL8,FKBPL,GPSM3,HCG23,HLA-DRA,LOC100507547,MIR1236,MIR6721,MIR6833,NELFE,NOTCH4,PBX2,PPT2,PPT2-EGFL8,PRRT1,RNF5,RNF5P1,SKIV2L,STK19,TNXA,TNXB	33686288
rs2395106	1.12e-11	2	chr6:32193220..32194854	1.635
rs7731626	1.654e-11	2	chr5:55438580..55444683	6.104	ANKRD55	26974007、4390342、34127860
rs146733600	2.077e-11	5	chr6:32105583..32573760	468.178	AGER,AGPAT1,BTNL2,C6orf10,EGFL8,GPSM3,HCG23,HLA-DRA,HLA-DRB1,HLA-DRB5,HLA-DRB6,LOC100507547,MIR6721,MIR6833,NOTCH4,PBX2,PPT2,PPT2-EGFL8,PRRT1,RNF5,RNF5P1	33686288
rs3130922	3.054e-11	2	chr6:31246703..31461089	214.387	HCG26,HCP5,HLA-B,MICA,MIR6891	24532677
rs10484565	3.317e-11	1	chr6:32795032..32795032	0.001	TAP2	24532677
rs887464	7.362e-11	3	chr6:31145920..31176335	30.416	HCG27
rs3130695	7.752e-11	16	chr6:31005726..31351415	345.69	C6orf15,CCHCR1,CDSN,HCG22,HCG27,HLA-B,HLA-C,MIR6891,POU5F1,PSORS1C1,PSORS1C2,PSORS1C3,TCF19	24532677
rs3095350	1.296e-10	43	chr6:30800326..30932532	132.207	DDR1,DPCR1,GTF2H4,MIR4640,SFTA2,VARS2
rs3130361	1.467e-10	15	chr6:30077229..30772378	695.15	ABCF1,ATAT1,C6orf136,DHX16,FLOT1,GNL1,HCG17,HCG18,HLA-E,HLA-L,IER3,MDC1,MIR877,MIR6891,MRPS18B,NRM,PPP1R10,PPP1R18,PRR3,RPP21,TRIM10,TRIM15,TRIM26,TRIM31,TRIM39,TRIM39-RPP21,TRIM40,TUBB	28542262
rs6017342	1.624e-10	1	chr20:43065028..43065028	0.001
rs2523545	2.003e-10	1	chr6:31333499..31333499	0.001
rs4248154	3.794e-10	2	chr6:30993590..31002616	9.027	MUC22	30552173
rs34213882	7.691e-10	2	chr6:31081409..31307387	225.979	CCHCR1,CDSN,HCG27,HLA-C,POU5F1,PSORS1C1,PSORS1C2,PSORS1C3,TCF19	34325607
rs41288889	9.619e-10	1	chr6:32712009..32712009	0.001	HLA-DQA2
rs112586220	1.315e-09	6	chr6:27242150..28349180	1107.03	HIST1H1B,HIST1H2AI,HIST1H2AJ,HIST1H2AK,HIST1H2AL,HIST1H2AM,HIST1H2BL,HIST1H2BM,HIST1H2BN,HIST1H2BO,HIST1H3H,HIST1H3I,HIST1H3J,HIST1H4J,HIST1H4K,HIST1H4L,LINC01012,LOC100131289,NKAPL,OR2B2,OR2B6,PGBD1,POM121L2,TOB2P1,VN1R10P,ZKSCAN3,ZKSCAN4,ZKSCAN8,ZNF165,ZNF184,ZNF192P1,ZNF204P,ZNF391,ZSCAN9,ZSCAN12,ZSCAN12P1,ZSCAN16,ZSCAN16-AS1,ZSCAN26,ZSCAN31
rs2844502	1.458e-09	9	chr6:31445216..31472720	27.505	MICB
rs9272559	1.584e-09	1	chr6:32607124..32607124	0.001	HLA-DQA1	24532677
rs3094584	1.768e-09	9	chr6:31379198..31435119	55.922	HCP5,MICA	24532677
rs2281816	1.881e-09	2	chr6:33650621..33772335	121.715	IP6K3,ITPR3,LEMD2,MLN,UQCC2
rs9263717	2.247e-09	7	chr6:31093587..31311795	218.209	CCHCR1,HCG27,HLA-C,POU5F1,PSORS1C1,PSORS1C2,PSORS1C3,TCF19	34325607
rs1055569	2.341e-09	2	chr6:31440082..31440497	0.416	HCG26
rs3830076	2.628e-09	1	chr6:32096244..32096244	0.001
rs213204	2.93e-09	4	chr6:33232055..33241076	9.022	RPS18,VPS52
rs1736020	3.178e-09	7	chr21:16792056..16841195	49.14
rs11190140	3.4e-09	4	chr10:101284237..101291593	7.357
rs9296088	3.662e-09	8	chr6:32827356..33125742	298.387	BRD2,HLA-DMA,HLA-DMB,HLA-DOA,HLA-DPA1,HLA-DPB1,HLA-DPB2,LOC100294145,PSMB9	32534018
rs4654897	3.737e-09	3	chr1:20171860..20216860	45.001	OTUD3
rs417812	3.788e-09	3	chr6:32974081..32975257	1.177	HLA-DOA	32534018
rs2534674	4.247e-09	8	chr6:31465103..31540141	75.039	ATP6V1G2,ATP6V1G2-DDX39B,DDX39B,LTA,MCCD1,MICB,NFKBIL1,SNORD84,SNORD117
rs3763308	5.055e-09	6	chr6:32186348..32413557	227.21	BTNL2,C6orf10,HCG23,HLA-DRA,NOTCH4	24532677、21505073
rs3104402	5.477e-09	1	chr6:32681676..32681676	0.001
rs1801274	6.732e-09	1	chr1:161479745..161479745	0.001	FCGR2A	19682858
rs10214910	7.337e-09	40	chr6:33026246..33073322	47.077	HLA-DPA1,HLA-DPB1
rs6911639	7.634e-09	3	chr6:32978178..32997674	19.497
rs2076756	8.319e-09	2	chr16:50744624..50756881	12.258	NOD2	19682858
rs3093664	9.367e-09	5	chr6:31488879..31549556	60.678	ATP6V1G2,ATP6V1G2-DDX39B,DDX39B,LTA,LTB,MCCD1,NFKBIL1,SNORD84,SNORD117,TNF
rs76864766	1.061e-08	4	chr6:26396857..26577401	180.545	BTN1A1,BTN2A1,BTN2A3P,BTN3A1,BTN3A3,HCG11,HMGN4,LOC285819
rs129653	1.461e-08	3	chr6:32914330..32931536	17.207	HLA-DMA
