# Supplementary material for: Identifying shared genetic loci and common risk genes of rheumatoid arthritis associated with three autoimmune diseases based on large-scale cross-trait genome-wide association studies
Source: Front Immunol. 2023 Jun 12;14:1160397. doi: 10.3389/fimmu.2023.1160397 (PMC10291128; doi:10.3389/fimmu.2023.1160397)
Supplement: Supplementary file 3 [file Table_3.xlsx]

## Sheet: Sheet1
Supplementary Tables S3: Significant loci associated with RA and T1D tested by CPASSOC
SNP	P	N	POS	KB	RANGES
rs9784758	9.98e-238	1	chr6:32788511..32788511	0.001
rs1150755	2.42e-217	2	chr6:31543031..32038550	495.52	ABHD16A,AIF1,APOM,BAG6,C2,C4A,C4B,C4B_2,C6orf25,C6orf47,C6orf48,CFB,CLIC1,CSNK2B,CYP21A1P,CYP21A2,DDAH2,DXO,EHMT2,GPANK1,HSPA1A,HSPA1B,HSPA1L,LOC102060414,LSM2,LST1,LTB,LY6G5B,LY6G5C,LY6G6C,LY6G6D,LY6G6E,LY6G6F,MIR1236,MIR4646,MIR6832,MSH5,MSH5-SAPCD1,NCR3,NELFE,NEU1,PRRC2A,SAPCD1,SKIV2L,SLC44A4,SNORA38,SNORD48,SNORD52,STK19,TNF,TNXA,TNXB,VARS,VWA7,ZBTB12
rs3763365	3.16e-191	1	chr6:32807453..32807453	0.001
rs580962	5.5e-149	1	chr6:32925692..32925692	0.001
rs9380351	4.97e-133	1	chr6:33129746..33129746	0.001
rs3819714	1.88e-121	1	chr6:32804217..32804217	0.001	TAP2
rs3763355	1.34e-107	1	chr6:32786882..32786882	0.001
rs2534674	2.44e-96	1	chr6:31465103..31465103	0.001	MICB
rs1042663	3.05e-90	1	chr6:31905130..31905130	0.001	C2,LOC102060414
rs1150793	1.46e-84	1	chr6:31717696..31717696	0.001	MSH5,MSH5-SAPCD1
rs429916	1.03e-82	1	chr6:32978587..32978587	0.001
rs2534671	4.19e-82	1	chr6:31465661..31465661	0.001	MICB
rs2596501	1.21e-69	1	chr6:31321211..31321211	0.001
rs241436	4.8e-62	1	chr6:32797876..32797876	0.001	TAP2
rs429150	5.83e-60	1	chr6:32075563..32075563	0.001	TNXB
rs2256974	7.01e-56	1	chr6:31555392..31555392	0.001	LST1
rs2233977	2.54e-55	1	chr6:31079894..31079894	0.001	C6orf15
rs2856997	2.71e-55	1	chr6:32781776..32781776	0.001	HLA-DOB
rs2228396	2.98e-55	1	chr6:32797809..32797809	0.001	TAP2
rs3129304	1.27e-54	1	chr6:32973743..32973743	0.001	HLA-DOA
rs12333245	3.59e-54	1	chr6:32019769..32019769	0.001	TNXB
rs2622318	9.86e-54	4	chr6:27379866..28119886	740.021	HIST1H1B,HIST1H2AI,HIST1H2AJ,HIST1H2AK,HIST1H2AL,HIST1H2AM,HIST1H2BL,HIST1H2BM,HIST1H2BN,HIST1H2BO,HIST1H3H,HIST1H3I,HIST1H3J,HIST1H4J,HIST1H4K,HIST1H4L,LINC01012,LOC100131289,OR2B2,OR2B6,ZKSCAN8,ZNF165,ZNF184,ZSCAN12P1,ZSCAN16,ZSCAN16-AS1
rs241429	3.31e-52	1	chr6:32803840..32803840	0.001	TAP2
rs2070121	4.02e-51	1	chr6:32781554..32781554	0.001	HLA-DOB
rs1799964	4.04e-50	1	chr6:31542308..31542308	0.001
rs1063478	1.99e-48	1	chr6:32917544..32917544	0.001	HLA-DMA
rs7383287	1.25e-44	1	chr6:32783086..32783086	0.001	HLA-DOB
rs241423	7.41e-44	2	chr6:32792973..32818010	25.038	PSMB8,TAP1,TAP2,TAPSAR1
rs10774625	3.08e-43	1	chr12:111910219..111910219	0.001	ATXN2
rs11539216	4.7e-42	1	chr6:32917980..32917980	0.001	HLA-DMA
rs3761936	2.68e-41	1	chr1:114449662..114449662	0.001	DCLRE1B
rs9264532	1.65e-40	1	chr6:31234381..31234381	0.001
rs12198173	1.89e-37	2	chr6:31098957..32026808	927.852	ABHD16A,AIF1,APOM,ATP6V1G2,ATP6V1G2-DDX39B,BAG6,C2,C4A,C4B,C4B_2,C6orf25,C6orf47,C6orf48,CCHCR1,CFB,CLIC1,CSNK2B,CYP21A1P,CYP21A2,DDAH2,DDX39B,DXO,EHMT2,GPANK1,HCG26,HCG27,HCP5,HLA-B,HLA-C,HSPA1A,HSPA1B,HSPA1L,LOC102060414,LSM2,LST1,LTA,LTB,LY6G5B,LY6G5C,LY6G6C,LY6G6D,LY6G6E,LY6G6F,MCCD1,MICA,MICB,MIR1236,MIR4646,MIR6832,MIR6891,MSH5,MSH5-SAPCD1,NCR3,NELFE,NEU1,NFKBIL1,POU5F1,PRRC2A,PSORS1C1,PSOR…
rs210122	1.22e-36	1	chr6:33574635..33574635	0.001
rs4713216	1.75e-35	1	chr6:29364147..29364147	0.001
rs20547	1.74e-33	1	chr6:32826233..32826233	0.001	PSMB9
rs2523589	6.72e-32	1	chr6:31327334..31327334	0.001
rs1799910	1.22e-31	1	chr6:33139328..33139328	0.001	COL11A2
rs1150683	9.14e-30	2	chr6:28037020..28155314	118.295	ZKSCAN8,ZNF165,ZNF192P1,ZSCAN12P1,ZSCAN16,ZSCAN16-AS1
rs3094663	1.04e-28	1	chr6:31107087..31107087	0.001	PSORS1C1,PSORS1C2
rs9258158	2.34e-26	1	chr6:29688180..29688180	0.001
rs2859379	3.11e-26	1	chr6:28358195..28358195	0.001	ZSCAN12
rs502771	1.81e-25	1	chr6:32578970..32578970	0.001
rs3106189	2.71e-25	1	chr6:33282002..33282002	0.001	TAPBP
rs1265063	2.98e-25	1	chr6:31077938..31077938	0.001
rs2581	3.04e-25	1	chr6:32974401..32974401	0.001	HLA-DOA
rs705708	1.64e-23	1	chr12:56488913..56488913	0.001	ERBB3
rs2071593	2.69e-23	1	chr6:31512799..31512799	0.001	ATP6V1G2,ATP6V1G2-DDX39B
rs2227955	6.95e-23	1	chr6:31778077..31778077	0.001	HSPA1L
rs9295689	1.04e-22	1	chr6:26455811..26455811	0.001
rs4148881	1.76e-22	1	chr6:32818432..32818432	0.001	TAP1
rs3857549	3.62e-22	1	chr6:26406053..26406053	0.001	BTN3A1
rs1654774	4.39e-22	4	chr6:27773664..28408258	634.595	HIST1H1B,HIST1H2AI,HIST1H2AJ,HIST1H2AK,HIST1H2AL,HIST1H2AM,HIST1H2BL,HIST1H2BM,HIST1H2BN,HIST1H2BO,HIST1H3H,HIST1H3I,HIST1H3J,HIST1H4J,HIST1H4K,HIST1H4L,NKAPL,OR2B2,OR2B6,PGBD1,TOB2P1,ZKSCAN3,ZKSCAN4,ZKSCAN8,ZNF165,ZNF192P1,ZSCAN9,ZSCAN12,ZSCAN12P1,ZSCAN16,ZSCAN16-AS1,ZSCAN23,ZSCAN26,ZSCAN31
rs970901	5.69e-22	1	chr6:33141475..33141475	0.001	COL11A2
rs9263719	8.05e-22	1	chr6:31096575..31096575	0.001	PSORS1C1
rs6915833	1.22e-21	1	chr6:31465637..31465637	0.001	MICB
rs12614	1.99e-21	1	chr6:31914179..31914179	0.001	CFB
rs2734335	2.85e-20	1	chr6:31893944..31893944	0.001	C2
rs6916921	5.1e-20	1	chr6:31520426..31520426	0.001	NFKBIL1
rs706778	5.54e-20	1	chr10:6098949..6098949	0.001	IL2RA
rs4947324	5.68e-18	1	chr6:31528130..31528130	0.001
rs3799380	1.22e-17	2	chr6:26340785..26467182	126.398	BTN2A1,BTN2A2,BTN2A3P,BTN3A1,BTN3A2,BTN3A3
rs6669008	2.93e-17	1	chr1:114166561..114166561	0.001	MAGI3
rs3763342	1e-16	1	chr6:32978997..32978997	0.001
rs2284191	2.13e-16	1	chr6:32976654..32976654	0.001	HLA-DOA
rs11753213	2.73e-16	1	chr6:33819582..33819582	0.001
rs2847281	1.51e-15	1	chr18:12821593..12821593	0.001	PTPN2
rs3819299	1.8e-15	1	chr6:31322367..31322367	0.001	HLA-B
rs3130922	7.7e-15	1	chr6:31461089..31461089	0.001
rs1063646	1.34e-14	1	chr6:31107648..31107648	0.001	PSORS1C1
rs9379968	1.81e-14	1	chr6:27244590..27244590	0.001
rs231735	3.78e-14	1	chr2:204693876..204693876	0.001
rs17032011	8.27e-14	1	chr1:114475350..114475350	0.001	HIPK1
rs2747419	2.71e-13	1	chr6:29642194..29642194	0.001	ZFP57
rs10498722	4.78e-12	1	chr6:25186512..25186512	0.001
rs12251307	2.19e-11	1	chr10:6123495..6123495	0.001
rs7234029	2.22e-11	1	chr18:12877060..12877060	0.001	PTPN2
rs4712944	3.24e-11	1	chr6:25488265..25488265	0.001	LRRC16A
rs86715	3.68e-11	1	chr6:33480435..33480435	0.001
rs1788103	3.86e-11	1	chr18:67538824..67538824	0.001	CD226
rs6899309	5.51e-11	1	chr6:32915823..32915823	0.001
rs16897515	8.37e-11	1	chr6:27278020..27278020	0.001	POM121L2
rs4711092	9.43e-11	1	chr6:25684405..25684405	0.001	SCGN
rs3128931	1.01e-10	1	chr6:32971708..32971708	0.001
rs9976767	1.56e-10	1	chr21:43836390..43836390	0.001	UBASH3A
rs3130286	2.15e-10	1	chr6:32042322..32042322	0.001	TNXB
rs2281808	2.16e-10	1	chr20:1610551..1610551	0.001	SIRPG
rs4713603	2.68e-10	1	chr6:32979609..32979609	0.001
rs3757247	3.76e-10	1	chr6:90957463..90957463	0.001	BACH2
rs9357004	3.99e-10	1	chr6:26303319..26303319	0.001
rs4238595	4.28e-10	1	chr16:20343091..20343091	0.001
rs1805761	8.8e-10	1	chr12:9099533..9099533	0.001	M6PR
rs523383	8.85e-10	1	chr6:25869848..25869848	0.001	SLC17A3
rs16868943	9.85e-10	1	chr6:33147727..33147727	0.001	COL11A2
rs9368521	1.17e-09	1	chr6:27645278..27645278	0.001
rs7041847	1.24e-09	1	chr9:4287466..4287466	0.001	GLIS3
rs7200786	1.28e-09	1	chr16:11177801..11177801	0.001	CLEC16A
rs6915987	1.4e-09	1	chr6:27515776..27515776	0.001
rs6859219	1.44e-09	1	chr5:55438580..55438580	0.001	ANKRD55
rs2075799	1.6e-09	1	chr6:31778529..31778529	0.001	HSPA1L
rs11758636	1.81e-09	1	chr6:27229561..27229561	0.001
rs11651753	2.73e-09	1	chr17:46029089..46029089	0.001
rs10517086	2.74e-09	1	chr4:26085511..26085511	0.001
rs2263316	3.72e-09	1	chr6:31421297..31421297	0.001
rs6918090	4.73e-09	1	chr6:33854733..33854733	0.001
rs886125	1.37e-08	1	chr12:111365324..111365324	0.001
rs3024505	1.38e-08	1	chr1:206939904..206939904	0.001
