# Supplementary material for: Identifying shared genetic loci and common risk genes of rheumatoid arthritis associated with three autoimmune diseases based on large-scale cross-trait genome-wide association studies
Source: Front Immunol. 2023 Jun 12;14:1160397. doi: 10.3389/fimmu.2023.1160397 (PMC10291128; doi:10.3389/fimmu.2023.1160397)
Supplement: Supplementary file 5 [file Table_5.xlsx]

## Sheet: RA-e-MAGMA_result
e-MAGMA results for rheumatoid arthritis in 47 tissues/cells
Gene_ID	Gene_alias	Chr	Start	Stop
2550	GABBR1	6	29570005	29600962
346171	ZFP57	6	29640169	29644931
3135	HLA-G	6	29794756	29798899
3105	HLA-A	6	29910247	29913661
6992	PPP1R11	6	30034932	30038110
7726	TRIM26	6	30152232	30181271
202658	TRIM39-RPP21	6	30297088	30314635
79897	RPP21	6	30312897	30314635
3133	HLA-E	6	30457183	30461982
10211	FLOT1	6	30695506	30710687
57176	VARS2	6	30881982	30894236
170679	PSORS1C1	6	31082608	31107869
170680	PSORS1C2	6	31105311	31107127
54535	CCHCR1	6	31110216	31126015
6941	TCF19	6	31126303	31134183
5460	POU5F1	6	31132114	31138451
3107	HLA-C	6	31236526	31239913
3106	HLA-B	6	31321649	31324989
100507436	MICA	6	31367561	31383090
4277	MICB	6	31462054	31478901
7919	DDX39B	6	31497996	31510252
534	ATP6V1G2	6	31512228	31514625
4795	NFKBIL1	6	31514628	31526606
4049	LTA	6	31539876	31542101
7940	LST1	6	31553956	31556686
199	AIF1	6	31582969	31584798
7916	PRRC2A	6	31588450	31605554
7917	BAG6	6	31606805	31620953
7918	GPANK1	6	31629006	31634060
58496	LY6G5B	6	31638728	31640227
80741	LY6G5C	6	31644461	31648150
4439	MSH5	6	31707725	31730455
50854	SNHG32	6	31802693	31807541
717	C2	6	31865562	31913449
221527	ZBTB12	6	31867394	31869769
7936	NELFE	6	31919864	31926864
6499	SKIV2L	6	31926581	31937532
1797	DXO	6	31937588	31940032
8859	STK19	6	31938952	31949223
720	C4A	6	31949834	31970457
721	C4B	6	31982572	32003195
1589	CYP21A2	6	32006093	32009447
1388	ATF6B	6	32083045	32096017
63943	FKBPL	6	32096484	32098067
80863	PRRT1	6	32116140	32119720
177	AGER	6	32148745	32152099
5089	PBX2	6	32152510	32157963
4855	NOTCH4	6	32162620	32191844
3122	HLA-DRA	6	32407619	32412823
3127	HLA-DRB5	6	32485151	32498006
3123	HLA-DRB1	6	32546546	32557613
3117	HLA-DQA1	6	32605169	32612152
3119	HLA-DQB1	6	32627241	32634466
3118	HLA-DQA2	6	32709156	32714664
3120	HLA-DQB2	6	32723837	32731330
3112	HLA-DOB	6	32780540	32784825
6891	TAP2	6	32789610	32806547
6890	TAP1	6	32812986	32821748
5698	PSMB9	6	32821927	32827628
3108	HLA-DMA	6	32916391	32920900
3111	HLA-DOA	6	32971959	32977389
3113	HLA-DPA1	6	33032346	33048555
6257	RXRB	6	33161362	33168630
6015	RING1	6	33176286	33180499
6222	RPS18	6	33239852	33244281
9277	WDR46	6	33246682	33257304
6892	TAPBP	6	33267471	33282164
9278	ZBTB22	6	33282182	33285719
1616	DAXX	6	33286335	33290793
51596	CUTA	6	33384319	33386111
578	BAK1	6	33540323	33548072
3710	ITPR3	6	33587951	33664351
84300	UQCC2	6	33664538	33679528
221496	LEMD2	6	33738990	33756906
1460	CSNK2B	6	31632995	31637844
7920	ABHD16A	6	31654726	31671137
23564	DDAH2	6	31694817	31698039
80737	VWA7	6	31733178	31745108
3304	HSPA1B	6	31789964	31798032
6046	BRD2	6	32936437	32949282
200132	DYNLT5	1	67217978	67244730
8870	IER3	6	30710976	30712327
7148	TNXB	6	32008932	32077151
6048	RNF5	6	32146162	32148570
56244	BTNL2	6	32362513	32374900
757	TMEM50B	21	34804793	34852316
84251	SGIP1	1	66999066	67210768
23	ABCF1	6	30539170	30559309
80740	LY6G6C	6	31686425	31689511
629	CFB	6	31913721	31919861
5696	PSMB8	6	32808494	32812712
7923	HSD17B8	6	33172414	33174608
5863	RGL2	6	33259431	33267386
539	ATP5PO	21	35275757	35288158
3425	IDUA	4	980785	998317
8341	H2BC15	6	27805544	27821533
3134	HLA-F	6	29691117	29695073
170954	PPP1R18	6	30644166	30655672
9374	PPT2	6	32121229	32131458
3115	HLA-DPB1	6	33043703	33057473
8705	B3GALT4	6	33244917	33246602
394263	MUC21	6	30951485	30957675
389376	SFTA2	6	30899127	30899952
80739	MPIG6B	6	31691121	31694487
10919	EHMT2	6	31847536	31865464
1302	COL11A2	6	33130469	33160245
3305	HSPA1L	6	31777396	31790093
4758	NEU1	6	31826829	31830709
10554	AGPAT1	6	32135983	32145888
10861	SLC26A1	4	972861	987228
63940	GPSM3	6	32158543	32163300
6293	VPS52	6	33218049	33239723
3303	HSPA1A	6	31782952	31785719
1609	DGKQ	4	952672	967348
135656	MUCL3	6	30908777	30921998
29113	C6orf15	6	31079000	31080332
2968	GTF2H4	6	30875957	30881883
11074	TRIM31	6	30070674	30080867
135644	TRIM40	6	30103885	30116512
80864	EGFL8	6	32132382	32136062
7932	OR2H2	6	29553818	29556745
80352	RNF39	6	30038043	30043628
11270	NRM	6	30655824	30659197
100507679	MUC22	6	30973729	31003179
259215	LY6G6F	6	31674625	31678372
1192	CLIC1	6	31698358	31705095
80736	SLC44A4	6	31830969	31846823
3833	KIFC1	6	33359301	33377701
57819	LSM2	6	31765169	31774761
780	DDR1	6	30850694	30867933
55937	APOM	6	31620187	31625987
57827	C6orf47	6	31626075	31628549
401251	SAPCD1	6	31730773	31732627
7407	VARS1	6	31745295	31763712
117283	IP6K3	6	33689415	33714762
3572	IL6ST	5	55230923	55290821
7124	TNF	6	31543344	31546113
89870	TRIM15	6	30130968	30140473
1041	CDSN	6	31082865	31088252
8831	SYNGAP1	6	33387847	33421466
4050	LTB	6	31548335	31550202
79722	ANKRD55	5	55395507	55529186
5987	TRIM27	6	28870779	28891768
10665	TSBP1	6	32260475	32339705
4295	MLN	6	33762449	33771793
30834	POLR1H	6	30029017	30032686
221545	C6orf136	6	30614816	30620987
Threshold p-value
tissue/cell	number of genes	P	threshold
Adipose_Subcutaneous	8541	0.05	5.85412e-06
Adipose_Viscera	6693	0.05	7.47049e-06
Adrenal_Gland	4057	0.05	1.23244e-05
Artery_Aorta	6934	0.05	7.21085e-06
Artery_Coronary	2926	0.05	1.70882e-05
Artery_Tibial	8598	0.05	5.81531e-06
Brain_Amygdala	1497	0.05	3.34001e-05
Brain_Anterior_cingulate_cortex_BA24	2316	0.05	2.15889e-05
Brain_Caudate_basal_ganglia	3895	0.05	1.2837e-05
Brain_Cerebellar_Hemisphere	4844	0.05	1.0322e-05
Brain_Cerebellum	5784	0.05	8.64454e-06
Brain_Cortex	4343	0.05	1.15128e-05
Brain_Frontal_Cortex_BA9	3353	0.05	1.4912e-05
Brain_Hippocampus	2479	0.05	2.01694e-05
Brain_Hypothalamus	2397	0.05	2.08594e-05
Brain_Nucleus_accumbens_basal_ganglia	3747	0.05	1.3344e-05
Brain_Putamen_basal_ganglia	3247	0.05	1.53988e-05
Brain_Spinal_cord_cervical_c-1	1961	0.05	2.54972e-05
Brain_Substantia_nigra	1333	0.05	3.75094e-05
Breast_Mammary	5492	0.05	9.10415e-06
Cells_EBV-transformed_lymphocyte	2295	0.05	2.17865e-05
Colon_Sigmoid	5321	0.05	9.39673e-06
Colon_Transverse	5780	0.05	8.65052e-06
Esophagus_Gastroesophageal_Junction	5545	0.05	9.01713e-06
Esophagus_Mucosa	8398	0.05	5.9538e-06
Esophagus_Muscularis	7867	0.05	6.35566e-06
Heart_Atrial_Appendage	5913	0.05	8.45594e-06
Heart_Left_Ventricle	5481	0.05	9.12242e-06
Liver	2717	0.05	1.84026e-05
lung	7429	0.05	6.73038e-06
Minor_Salivary_Gland	1925	0.05	2.5974e-05
Muscle_Skeletal	8037	0.05	6.22123e-06
Nerve_Tibial	9611	0.05	5.20237e-06
Ovary	2464	0.05	2.02922e-05
Pancreas	5359	0.05	9.3301e-06
Pituitary	4210	0.05	1.18765e-05
Pitostate	3137	0.05	1.59388e-05
Skin_Not_Sun_Exposed	8413	0.05	5.94318e-06
Skin_Sun_Exposed	9333	0.05	5.35733e-06
Small_Intestine_Terminal_Ileum	2750	0.05	1.81818e-05
Spleen	5189	0.05	9.63577e-06
Stomach	4420	0.05	1.13122e-05
Testis	8031	0.05	6.22587e-06
Thryoid	9594	0.05	5.21159e-06
Uterus	1337	0.05	3.73972e-05
Vagina	1344	0.05	3.72024e-05
Whole blood	7461	0.05	6.70151e-06

## Sheet: Adipose_Subcutaneous
RA-Adipose_Subcutaneous tissue associated genes（P_eMAGMA<=5.85E-06）
Gene_ID	Gene_alias	Chr	Start	Stop	N_snps	Z-stat_gene	p_gene
2550	GABBR1	6	29570005	29600962	156	4.9116	4.518e-07
346171	ZFP57	6	29640169	29644931	904	5.8357	2.6782e-09
554223	NA	6	29759683	29765584	579	5.1502	1.3013e-07
3135	HLA-G	6	29794756	29798899	298	5.1673	1.1872e-07
3105	HLA-A	6	29910247	29913661	597	6.2347	2.2626e-10
6992	PPP1R11	6	30034932	30038110	21	4.9036	4.705e-07
7726	TRIM26	6	30152232	30181271	79	5.1938	1.0302e-07
202658	TRIM39-RPP21	6	30297088	30314635	25	5.833	2.7226e-09
79897	RPP21	6	30312897	30314635	25	5.833	2.7226e-09
3133	HLA-E	6	30457183	30461982	266	6.0363	7.8828e-10
10211	FLOT1	6	30695506	30710687	180	4.9102	4.5501e-07
57176	VARS2	6	30881982	30894236	518	9.3494	4.4057e-21
170679	PSORS1C1	6	31082608	31107869	745	8.537	6.8893e-18
170680	PSORS1C2	6	31105311	31107127	533	7.9211	1.1767e-15
54535	CCHCR1	6	31110216	31126015	731	10.286	4.065e-25
6941	TCF19	6	31126303	31134183	206	5.5874	1.1522e-08
5460	POU5F1	6	31132114	31138451	724	9.2217	1.4627e-20
3107	HLA-C	6	31236526	31239913	510	14.102	1.837e-45
3106	HLA-B	6	31321649	31324989	379	7.8303	2.4326e-15
100507436	MICA	6	31367561	31383090	322	9.4681	1.4253e-21
4277	MICB	6	31462054	31478901	495	9.9751	9.7988e-24
7919	DDX39B	6	31497996	31510252	21	7.4258	5.6042e-14
534	ATP6V1G2	6	31512228	31514625	136	8.9288	2.1535e-19
4795	NFKBIL1	6	31514628	31526606	43	7.1304	5.0048e-13
4049	LTA	6	31539876	31542101	5	7.215	2.6975e-13
7940	LST1	6	31553956	31556686	23	5.2401	8.0227e-08
199	AIF1	6	31582969	31584798	28	7.058	8.4477e-13
7916	PRRC2A	6	31588450	31605554	28	6.9386	1.9803e-12
7917	BAG6	6	31606805	31620953	214	16.104	1.1888e-58
7918	GPANK1	6	31629006	31634060	129	6.9328	2.0624e-12
58496	LY6G5B	6	31638728	31640227	536	17.192	1.5221e-66
80741	LY6G5C	6	31644461	31648150	140	7.4939	3.3418e-14
4439	MSH5	6	31707725	31730455	55	8.9688	1.4989e-19
50854	SNHG32	6	31802693	31807541	80	7.4577	4.4039e-14
717	C2	6	31865562	31913449	30	12.135	3.4424e-34
221527	ZBTB12	6	31867394	31869769	4	5.685	6.539e-09
7936	NELFE	6	31919864	31926864	54	7.6586	9.396e-15
6499	SKIV2L	6	31926581	31937532	390	12.307	4.1732e-35
1797	DXO	6	31937588	31940032	49	7.2678	1.8275e-13
8859	STK19	6	31938952	31949223	121	7.2798	1.6718e-13
720	C4A	6	31949834	31970457	727	11.452	1.1507e-30
721	C4B	6	31982572	32003195	255	9.4605	1.5319e-21
1589	CYP21A2	6	32006093	32009447	460	10.851	9.8133e-28
1388	ATF6B	6	32083045	32096017	351	18.778	5.6871e-79
63943	FKBPL	6	32096484	32098067	29	7.4198	5.8644e-14
80863	PRRT1	6	32116140	32119720	246	18.649	6.3769e-78
177	AGER	6	32148745	32152099	233	9.9721	1.0099e-23
5089	PBX2	6	32152510	32157963	7	6.9114	2.3999e-12
4855	NOTCH4	6	32162620	32191844	641	16.433	5.5111e-61
3122	HLA-DRA	6	32407619	32412823	158	18.412	5.2933e-76
3127	HLA-DRB5	6	32485151	32498006	673	13.737	3.0553e-43
3123	HLA-DRB1	6	32546546	32557613	442	22.941	9.0046e-117
3117	HLA-DQA1	6	32605169	32612152	544	23.206	1.9676e-119
3119	HLA-DQB1	6	32627241	32634466	596	20.496	1.1806e-93
3118	HLA-DQA2	6	32709156	32714664	544	23.206	1.9676e-119
3120	HLA-DQB2	6	32723837	32731330	558	20.593	1.5961e-94
3112	HLA-DOB	6	32780540	32784825	250	10.732	3.6057e-27
6891	TAP2	6	32789610	32806547	182	7.4763	3.8209e-14
6890	TAP1	6	32812986	32821748	41	4.4172	4.9996e-06
5698	PSMB9	6	32821927	32827628	136	7.5804	1.7226e-14
3108	HLA-DMA	6	32916391	32920900	18	5.672	7.0561e-09
3111	HLA-DOA	6	32971959	32977389	19	6.2142	2.579e-10
3113	HLA-DPA1	6	33032346	33048555	85	5.8412	2.591e-09
6257	RXRB	6	33161362	33168630	5	4.5786	2.3408e-06
6015	RING1	6	33176286	33180499	10	5.0901	1.7893e-07
6222	RPS18	6	33239852	33244281	109	7.6039	1.4372e-14
9277	WDR46	6	33246682	33257304	30	5.0555	2.146e-07
6892	TAPBP	6	33267471	33282164	49	5.7358	4.8534e-09
9278	ZBTB22	6	33282182	33285719	43	5.4931	1.9749e-08
1616	DAXX	6	33286335	33290793	12	5.2038	9.762e-08
51596	CUTA	6	33384319	33386111	16	6.9574	1.7336e-12
578	BAK1	6	33540323	33548072	75	6.9319	2.0757e-12
3710	ITPR3	6	33587951	33664351	20	5.1701	1.1699e-07
84300	UQCC2	6	33664538	33679528	11	5.5479	1.4457e-08
221496	LEMD2	6	33738990	33756906	9	4.5546	2.6243e-06

## Sheet: Adipose_Viscera
RA-Adipose_Viscera tissue associated genes（P_eMAGMA<=7.47E-06）
Gene_ID	Gene_alias	Chr	Start	Stop	N_snps	Z-stat_gene	p_gene
346171	ZFP57	6	29640169	29644931	811	5.0485	2.2267e-07
554223	NA	6	29759683	29765584	411	4.6428	1.7187e-06
3135	HLA-G	6	29794756	29798899	219	4.9602	3.5218e-07
3105	HLA-A	6	29910247	29913661	243	6.1768	3.2712e-10
10211	FLOT1	6	30695506	30710687	340	5.1167	1.5545e-07
57176	VARS2	6	30881982	30894236	196	6.678	1.2113e-11
170679	PSORS1C1	6	31082608	31107869	698	8.6436	2.7226e-18
170680	PSORS1C2	6	31105311	31107127	615	8.7986	6.9264e-19
54535	CCHCR1	6	31110216	31126015	597	9.0151	9.8331e-20
5460	POU5F1	6	31132114	31138451	555	8.3686	2.9159e-17
3107	HLA-C	6	31236526	31239913	404	8.2766	6.3389e-17
3106	HLA-B	6	31321649	31324989	251	7.8289	2.4611e-15
100507436	MICA	6	31367561	31383090	237	7.7005	6.7787e-15
4277	MICB	6	31462054	31478901	345	7.6215	1.2533e-14
534	ATP6V1G2	6	31512228	31514625	128	8.2824	6.0347e-17
7940	LST1	6	31553956	31556686	19	9.4343	1.9683e-21
7917	BAG6	6	31606805	31620953	32	7.6093	1.3775e-14
1460	CSNK2B	6	31632995	31637844	19	8.9448	1.8629e-19
58496	LY6G5B	6	31638728	31640227	227	8.4184	1.9087e-17
80741	LY6G5C	6	31644461	31648150	101	7.3585	9.2986e-14
7920	ABHD16A	6	31654726	31671137	29	4.6862	1.3919e-06
23564	DDAH2	6	31694817	31698039	117	7.4077	6.4248e-14
80737	VWA7	6	31733178	31745108	29	7.5787	1.7451e-14
3304	HSPA1B	6	31789964	31798032	11	6.2645	1.8704e-10
6499	SKIV2L	6	31926581	31937532	134	9.9922	8.2424e-24
1797	DXO	6	31937588	31940032	14	5.7155	5.4689e-09
720	C4A	6	31949834	31970457	445	8.1671	1.5788e-16
1589	CYP21A2	6	32006093	32009447	60	7.4715	3.9643e-14
1388	ATF6B	6	32083045	32096017	115	12.011	1.5469e-33
80863	PRRT1	6	32116140	32119720	143	13.548	4.0875e-42
177	AGER	6	32148745	32152099	95	14.157	8.4076e-46
4855	NOTCH4	6	32162620	32191844	481	12.989	7.042e-39
3122	HLA-DRA	6	32407619	32412823	23	12.673	4.1529e-37
3127	HLA-DRB5	6	32485151	32498006	571	13.461	1.3242e-41
3123	HLA-DRB1	6	32546546	32557613	176	18.221	1.7619e-74
3117	HLA-DQA1	6	32605169	32612152	424	23.173	4.2463e-119
3119	HLA-DQB1	6	32627241	32634466	439	18.537	5.2322e-77
3118	HLA-DQA2	6	32709156	32714664	424	23.173	4.2463e-119
3120	HLA-DQB2	6	32723837	32731330	438	17.924	3.8299e-72
3112	HLA-DOB	6	32780540	32784825	194	7.4711	3.9755e-14
6891	TAP2	6	32789610	32806547	77	6.2545	1.9934e-10
5698	PSMB9	6	32821927	32827628	204	9.0596	6.5473e-20
6046	BRD2	6	32936437	32949282	5	4.7539	9.9765e-07
3111	HLA-DOA	6	32971959	32977389	3	6.501	3.9899e-11
3113	HLA-DPA1	6	33032346	33048555	20	5.5905	1.132e-08
6015	RING1	6	33176286	33180499	8	6.2024	2.7813e-10
6222	RPS18	6	33239852	33244281	78	7.6046	1.4295e-14
9278	ZBTB22	6	33282182	33285719	33	5.7214	5.2819e-09
1616	DAXX	6	33286335	33290793	15	5.3397	4.6543e-08
51596	CUTA	6	33384319	33386111	16	7.0926	6.5811e-13
578	BAK1	6	33540323	33548072	34	6.3475	1.0942e-10
3710	ITPR3	6	33587951	33664351	14	5.5395	1.5169e-08

## Sheet: Adrenal_Gland
RA-Adrenal_Gland tissue associated genes（P_eMAGMA<= 1.23E-05）
Gene_ID	Gene_alias	Chr	Start	Stop	N_snps	Z-stat_gene	p_gene
200132	DYNLT5	1	67217978	67244730	11	4.2929	8.8163e-06
3135	HLA-G	6	29794756	29798899	131	4.959	3.543e-07
8870	IER3	6	30710976	30712327	1	7.9439	9.8e-16
57176	VARS2	6	30881982	30894236	160	7.1112	5.7525e-13
170679	PSORS1C1	6	31082608	31107869	203	6.5068	3.8374e-11
170680	PSORS1C2	6	31105311	31107127	296	6.8175	4.6334e-12
3107	HLA-C	6	31236526	31239913	191	6.6988	1.0507e-11
3106	HLA-B	6	31321649	31324989	37	6.4759	4.7139e-11
100507436	MICA	6	31367561	31383090	138	7.6238	1.2312e-14
4277	MICB	6	31462054	31478901	57	7.2479	2.1165e-13
534	ATP6V1G2	6	31512228	31514625	62	7.1686	3.7896e-13
58496	LY6G5B	6	31638728	31640227	54	8.6745	2.076e-18
23564	DDAH2	6	31694817	31698039	48	4.3031	8.4218e-06
50854	SNHG32	6	31802693	31807541	18	6.1775	3.2553e-10
6499	SKIV2L	6	31926581	31937532	21	8.2284	9.4847e-17
720	C4A	6	31949834	31970457	241	9.1678	2.415e-20
721	C4B	6	31982572	32003195	83	16.096	1.3546e-58
1589	CYP21A2	6	32006093	32009447	6	7.9574	8.7811e-16
7148	TNXB	6	32008932	32077151	111	11.42	1.6572e-30
1388	ATF6B	6	32083045	32096017	114	12.773	1.1668e-37
80863	PRRT1	6	32116140	32119720	120	8.1265	2.2095e-16
6048	RNF5	6	32146162	32148570	191	6.4221	6.7222e-11
177	AGER	6	32148745	32152099	20	11.204	1.9573e-29
4855	NOTCH4	6	32162620	32191844	26	6.1797	3.2111e-10
56244	BTNL2	6	32362513	32374900	16	7.0402	9.5966e-13
3127	HLA-DRB5	6	32485151	32498006	188	12.456	6.5164e-36
3117	HLA-DQA1	6	32605169	32612152	216	20.624	8.4254e-95
3119	HLA-DQB1	6	32627241	32634466	50	12.269	6.6417e-35
3118	HLA-DQA2	6	32709156	32714664	216	20.624	8.4254e-95
3120	HLA-DQB2	6	32723837	32731330	176	16.353	2.0581e-60
3112	HLA-DOB	6	32780540	32784825	111	8.009	5.7833e-16
6891	TAP2	6	32789610	32806547	5	8.259	7.3438e-17
6890	TAP1	6	32812986	32821748	4	4.8055	7.7197e-07
6222	RPS18	6	33239852	33244281	28	4.6509	1.6528e-06
1616	DAXX	6	33286335	33290793	32	5.2927	6.025e-08
51596	CUTA	6	33384319	33386111	7	5.9699	1.187e-09
757	TMEM50B	21	34804793	34852316	10	4.2567	1.0375e-05

## Sheet: Artery_Aorta
RA-Artery_Aorta tissue associated genes（P_eMAGMA<= 7.21E-06）
Gene_ID	Gene_alias	Chr	Start	Stop	N_snps	Z-stat_gene	p_gene
84251	SGIP1	1	66999066	67210768	17	4.6361	1.7751e-06
346171	ZFP57	6	29640169	29644931	675	4.736	1.0898e-06
554223	NA	6	29759683	29765584	416	5.5602	1.3476e-08
3105	HLA-A	6	29910247	29913661	586	5.5504	1.4248e-08
7726	TRIM26	6	30152232	30181271	59	5.0826	1.8614e-07
23	ABCF1	6	30539170	30559309	212	4.7166	1.199e-06
10211	FLOT1	6	30695506	30710687	236	4.7895	8.3614e-07
57176	VARS2	6	30881982	30894236	461	9.0156	9.7921e-20
170679	PSORS1C1	6	31082608	31107869	474	7.0726	7.6006e-13
170680	PSORS1C2	6	31105311	31107127	382	6.906	2.4932e-12
54535	CCHCR1	6	31110216	31126015	386	6.6523	1.4427e-11
5460	POU5F1	6	31132114	31138451	404	5.4084	3.1797e-08
3107	HLA-C	6	31236526	31239913	775	12.173	2.1581e-34
3106	HLA-B	6	31321649	31324989	280	6.5392	3.0932e-11
100507436	MICA	6	31367561	31383090	280	7.8341	2.3604e-15
4277	MICB	6	31462054	31478901	404	9.9323	1.5063e-23
7919	DDX39B	6	31497996	31510252	12	6.7392	7.962e-12
534	ATP6V1G2	6	31512228	31514625	133	6.5149	3.6375e-11
4049	LTA	6	31539876	31542101	2	7.4834	3.6201e-14
199	AIF1	6	31582969	31584798	7	5.4263	2.8768e-08
7916	PRRC2A	6	31588450	31605554	25	7.3018	1.4194e-13
7917	BAG6	6	31606805	31620953	186	11.723	4.8331e-32
7918	GPANK1	6	31629006	31634060	18	4.9579	3.5627e-07
58496	LY6G5B	6	31638728	31640227	441	12.732	1.9615e-37
80741	LY6G5C	6	31644461	31648150	63	5.3667	4.0089e-08
7920	ABHD16A	6	31654726	31671137	51	5.0744	1.944e-07
80740	LY6G6C	6	31686425	31689511	2	4.646	1.6925e-06
80737	VWA7	6	31733178	31745108	23	5.7682	4.0066e-09
717	C2	6	31865562	31913449	6	7.6384	1.1001e-14
629	CFB	6	31913721	31919861	31	7.6643	8.9901e-15
7936	NELFE	6	31919864	31926864	45	10.801	1.7105e-27
6499	SKIV2L	6	31926581	31937532	207	10.876	7.4828e-28
1797	DXO	6	31937588	31940032	13	6.0494	7.2704e-10
720	C4A	6	31949834	31970457	466	8.7218	1.3685e-18
721	C4B	6	31982572	32003195	81	7.5966	1.5205e-14
1589	CYP21A2	6	32006093	32009447	200	7.321	1.2311e-13
1388	ATF6B	6	32083045	32096017	129	13.285	1.4159e-40
63943	FKBPL	6	32096484	32098067	6	6.1025	5.2203e-10
6048	RNF5	6	32146162	32148570	19	7.0391	9.6713e-13
177	AGER	6	32148745	32152099	63	10.818	1.4143e-27
4855	NOTCH4	6	32162620	32191844	144	6.2817	1.6741e-10
3127	HLA-DRB5	6	32485151	32498006	487	14.377	3.5843e-47
3123	HLA-DRB1	6	32546546	32557613	294	17.114	5.7934e-66
3117	HLA-DQA1	6	32605169	32612152	336	23.354	6.3235e-121
3119	HLA-DQB1	6	32627241	32634466	378	19.205	1.6717e-82
3118	HLA-DQA2	6	32709156	32714664	336	23.354	6.3235e-121
3120	HLA-DQB2	6	32723837	32731330	290	19.464	1.1009e-84
3112	HLA-DOB	6	32780540	32784825	230	8.475	1.1753e-17
6891	TAP2	6	32789610	32806547	105	6.4363	6.1199e-11
5696	PSMB8	6	32808494	32812712	9	6.5044	3.8997e-11
6890	TAP1	6	32812986	32821748	39	4.3812	5.9005e-06
5698	PSMB9	6	32821927	32827628	61	5.8418	2.5825e-09
6046	BRD2	6	32936437	32949282	4	4.5419	2.787e-06
3113	HLA-DPA1	6	33032346	33048555	57	5.9666	1.2115e-09
7923	HSD17B8	6	33172414	33174608	109	6.0593	6.8376e-10
6222	RPS18	6	33239852	33244281	49	6.1543	3.7706e-10
9277	WDR46	6	33246682	33257304	54	5.5477	1.4469e-08
5863	RGL2	6	33259431	33267386	4	8.0901	2.9811e-16
6892	TAPBP	6	33267471	33282164	79	6.7305	8.4514e-12
1616	DAXX	6	33286335	33290793	101	7.4062	6.4967e-14
51596	CUTA	6	33384319	33386111	9	6.3635	9.8612e-11
539	ATP5PO	21	35275757	35288158	7	4.6584	1.5933e-06

## Sheet: Artery_Coronary 
RA-Artery_Coronary tissue associated genes（P_eMAGMA<= 1.71E-05）
Gene_ID	Gene_alias	Chr	Start	Stop	N_snps	Z-stat_gene	p_gene
3425	IDUA	4	980785	998317	7	4.3518	6.7511e-06
3105	HLA-A	6	29910247	29913661	139	4.4997	3.403e-06
10211	FLOT1	6	30695506	30710687	9	4.5007	3.3872e-06
57176	VARS2	6	30881982	30894236	202	6.4591	5.2653e-11
170679	PSORS1C1	6	31082608	31107869	149	6.1093	5.0041e-10
170680	PSORS1C2	6	31105311	31107127	108	5.3622	4.1117e-08
3107	HLA-C	6	31236526	31239913	115	9.3678	3.704e-21
3106	HLA-B	6	31321649	31324989	119	5.9922	1.0352e-09
100507436	MICA	6	31367561	31383090	141	5.9595	1.2654e-09
4277	MICB	6	31462054	31478901	140	5.16	1.2347e-07
4049	LTA	6	31539876	31542101	7	7.4504	4.6514e-14
7917	BAG6	6	31606805	31620953	46	6.6871	1.138e-11
58496	LY6G5B	6	31638728	31640227	34	8.3333	3.9312e-17
6499	SKIV2L	6	31926581	31937532	68	7.9094	1.2935e-15
720	C4A	6	31949834	31970457	121	4.775	8.9862e-07
1589	CYP21A2	6	32006093	32009447	3	5.8972	1.8488e-09
177	AGER	6	32148745	32152099	3	7.2728	1.7601e-13
4855	NOTCH4	6	32162620	32191844	28	7.0855	6.9265e-13
3127	HLA-DRB5	6	32485151	32498006	345	12.65	5.6068e-37
3123	HLA-DRB1	6	32546546	32557613	28	12.74	1.782e-37
3117	HLA-DQA1	6	32605169	32612152	243	21.296	6.1451e-101
3119	HLA-DQB1	6	32627241	32634466	150	13.98	1.0282e-44
3118	HLA-DQA2	6	32709156	32714664	243	21.296	6.1451e-101
3120	HLA-DQB2	6	32723837	32731330	153	17.539	3.5893e-69
3112	HLA-DOB	6	32780540	32784825	143	5.8532	2.4112e-09
6891	TAP2	6	32789610	32806547	17	5.9041	1.7729e-09
3113	HLA-DPA1	6	33032346	33048555	17	5.1692	1.1755e-07
6222	RPS18	6	33239852	33244281	10	5.6227	9.3971e-09
6892	TAPBP	6	33267471	33282164	50	5.9166	1.6434e-09
51596	CUTA	6	33384319	33386111	3	6.0625	6.7022e-10
578	BAK1	6	33540323	33548072	3	4.8625	5.7965e-07

## Sheet: Artery_Tibial
RA-Artery_Tibial tissue associated genes（P_eMAGMA<=5.82E-06）
Gene_ID	Gene_alias	Chr	Start	Stop	N_snps	Z-stat_gene	p_gene
8341	H2BC15	6	27805544	27821533	3	5.3401	4.646e-08
346171	ZFP57	6	29640169	29644931	925	5.6914	6.3014e-09
3134	HLA-F	6	29691117	29695073	156	5.432	2.7861e-08
554223	NA	6	29759683	29765584	363	4.7004	1.2982e-06
3135	HLA-G	6	29794756	29798899	280	5.1415	1.3629e-07
3105	HLA-A	6	29910247	29913661	530	5.4811	2.1134e-08
7726	TRIM26	6	30152232	30181271	240	6.5672	2.5629e-11
202658	TRIM39-RPP21	6	30297088	30314635	75	4.8493	6.1946e-07
79897	RPP21	6	30312897	30314635	75	4.8493	6.1946e-07
23	ABCF1	6	30539170	30559309	271	6.0555	7.001e-10
170954	PPP1R18	6	30644166	30655672	264	4.6011	2.1017e-06
10211	FLOT1	6	30695506	30710687	214	4.4199	4.9381e-06
57176	VARS2	6	30881982	30894236	609	9.0958	4.6942e-20
170679	PSORS1C1	6	31082608	31107869	715	8.3531	3.3257e-17
170680	PSORS1C2	6	31105311	31107127	632	7.4981	3.2381e-14
54535	CCHCR1	6	31110216	31126015	683	8.1404	1.9706e-16
6941	TCF19	6	31126303	31134183	291	6.0559	6.9822e-10
5460	POU5F1	6	31132114	31138451	653	9.1998	1.7927e-20
3107	HLA-C	6	31236526	31239913	959	12.9	2.2555e-38
3106	HLA-B	6	31321649	31324989	291	7.5551	2.0922e-14
100507436	MICA	6	31367561	31383090	414	9.0604	6.4989e-20
4277	MICB	6	31462054	31478901	471	10.102	2.7023e-24
7919	DDX39B	6	31497996	31510252	23	7.0222	1.0918e-12
534	ATP6V1G2	6	31512228	31514625	302	15.82	1.1371e-56
7916	PRRC2A	6	31588450	31605554	20	5.1451	1.3369e-07
7917	BAG6	6	31606805	31620953	561	14.215	3.7008e-46
58496	LY6G5B	6	31638728	31640227	402	14.508	5.4026e-48
80741	LY6G5C	6	31644461	31648150	87	7.4111	6.2621e-14
7920	ABHD16A	6	31654726	31671137	69	6.6207	1.7872e-11
4439	MSH5	6	31707725	31730455	20	7.0735	7.5543e-13
3304	HSPA1B	6	31789964	31798032	17	6.9161	2.3214e-12
50854	SNHG32	6	31802693	31807541	52	5.6326	8.8753e-09
221527	ZBTB12	6	31867394	31869769	14	12.299	4.589e-35
629	CFB	6	31913721	31919861	118	9.6382	2.7563e-22
7936	NELFE	6	31919864	31926864	73	9.143	3.0376e-20
6499	SKIV2L	6	31926581	31937532	468	13.741	2.8764e-43
1797	DXO	6	31937588	31940032	41	6.5003	4.008e-11
8859	STK19	6	31938952	31949223	143	9.21	1.6303e-20
720	C4A	6	31949834	31970457	497	9.414	2.3888e-21
721	C4B	6	31982572	32003195	111	15.436	4.6897e-54
1589	CYP21A2	6	32006093	32009447	359	10.348	2.1368e-25
1388	ATF6B	6	32083045	32096017	138	13.7	5.1103e-43
63943	FKBPL	6	32096484	32098067	15	6.3616	9.9854e-11
9374	PPT2	6	32121229	32131458	4	8.4616	1.319e-17
6048	RNF5	6	32146162	32148570	207	7.1131	5.6736e-13
177	AGER	6	32148745	32152099	168	8.2959	5.3893e-17
5089	PBX2	6	32152510	32157963	9	9.9885	8.5596e-24
4855	NOTCH4	6	32162620	32191844	181	10.13	2.0434e-24
3122	HLA-DRA	6	32407619	32412823	5	11.608	1.8696e-31
3127	HLA-DRB5	6	32485151	32498006	655	13.519	6.007e-42
3123	HLA-DRB1	6	32546546	32557613	259	20.322	4.0988e-92
3117	HLA-DQA1	6	32605169	32612152	572	23.726	9.6389e-125
3119	HLA-DQB1	6	32627241	32634466	533	20.799	2.2054e-96
3118	HLA-DQA2	6	32709156	32714664	572	23.726	9.6389e-125
3120	HLA-DQB2	6	32723837	32731330	431	19.296	2.89e-83
3112	HLA-DOB	6	32780540	32784825	318	11.115	5.2862e-29
6891	TAP2	6	32789610	32806547	150	7.2822	1.6416e-13
5698	PSMB9	6	32821927	32827628	70	6.3662	9.6879e-11
6046	BRD2	6	32936437	32949282	23	7.8615	1.8971e-15
3113	HLA-DPA1	6	33032346	33048555	111	6.54	3.0766e-11
3115	HLA-DPB1	6	33043703	33057473	25	6.0004	9.8428e-10
7923	HSD17B8	6	33172414	33174608	143	5.4306	2.809e-08
6222	RPS18	6	33239852	33244281	75	7.2122	2.7537e-13
8705	B3GALT4	6	33244917	33246602	20	5.8552	2.3827e-09
9277	WDR46	6	33246682	33257304	31	6.5557	2.7685e-11
5863	RGL2	6	33259431	33267386	2	5.4755	2.1817e-08
6892	TAPBP	6	33267471	33282164	118	6.9684	1.6028e-12
9278	ZBTB22	6	33282182	33285719	26	5.7569	4.2842e-09
1616	DAXX	6	33286335	33290793	20	5.3487	4.4299e-08
51596	CUTA	6	33384319	33386111	32	7.4803	3.7089e-14
578	BAK1	6	33540323	33548072	20	7.3755	8.1855e-14
84300	UQCC2	6	33664538	33679528	5	4.6983	1.3118e-06
221496	LEMD2	6	33738990	33756906	16	4.5137	3.1847e-06
757	TMEM50B	21	34804793	34852316	49	4.4553	4.189e-06

## Sheet: Brain_Amygdala
RA-Brain_Amygdala tissue associated genes（P_eMAGMA<= 3.34E-05）
Gene_ID	Gene_alias	Chr	Start	Stop	N_snps	Z-stat_gene	p_gene
57176	VARS2	6	30881982	30894236	88	4.8366	6.604e-07
5460	POU5F1	6	31132114	31138451	25	4.5998	2.1147e-06
3107	HLA-C	6	31236526	31239913	113	5.3634	4.0843e-08
4277	MICB	6	31462054	31478901	17	4.856	5.988e-07
7917	BAG6	6	31606805	31620953	20	7.4452	4.8403e-14
80741	LY6G5C	6	31644461	31648150	46	4.8967	4.8718e-07
6499	SKIV2L	6	31926581	31937532	19	7.1136	5.6512e-13
720	C4A	6	31949834	31970457	120	4.6558	1.6134e-06
1589	CYP21A2	6	32006093	32009447	2	5.7874	3.5733e-09
1388	ATF6B	6	32083045	32096017	6	7.9022	1.3703e-15
3127	HLA-DRB5	6	32485151	32498006	107	10.917	4.7599e-28
3123	HLA-DRB1	6	32546546	32557613	81	15.577	5.2055e-55
3117	HLA-DQA1	6	32605169	32612152	130	18.301	4.0262e-75
3119	HLA-DQB1	6	32627241	32634466	83	16.43	5.8648e-61
3118	HLA-DQA2	6	32709156	32714664	130	18.301	4.0262e-75
3120	HLA-DQB2	6	32723837	32731330	58	12.129	3.7026e-34
3112	HLA-DOB	6	32780540	32784825	55	4.4385	4.5301e-06
6891	TAP2	6	32789610	32806547	1	5.6194	9.58e-09
6892	TAPBP	6	33267471	33282164	6	5.4088	3.173e-08

## Sheet: Brain_Anterior_cingulate_cortex
RA-Brain_Anterior_cingulate_cortex_BA24 tissue associated genes（P_eMAGMA<= 2.16E-05）
Gene_ID	Gene_alias	Chr	Start	Stop	N_snps	Z-stat_gene	p_gene
57176	VARS2	6	30881982	30894236	113	5.4993	1.9069e-08
394263	MUC21	6	30951485	30957675	5	6.3227	1.2848e-10
3107	HLA-C	6	31236526	31239913	106	6.6829	1.1715e-11
100507436	MICA	6	31367561	31383090	57	4.8494	6.1928e-07
4277	MICB	6	31462054	31478901	20	4.8363	6.6146e-07
7917	BAG6	6	31606805	31620953	20	7.5069	3.0279e-14
58496	LY6G5B	6	31638728	31640227	12	9.9961	7.9247e-24
80741	LY6G5C	6	31644461	31648150	37	5.4286	2.8405e-08
6499	SKIV2L	6	31926581	31937532	41	8.8163	5.9126e-19
720	C4A	6	31949834	31970457	104	4.2535	1.0525e-05
1589	CYP21A2	6	32006093	32009447	3	6.4845	4.4525e-11
1388	ATF6B	6	32083045	32096017	20	10.012	6.7773e-24
4855	NOTCH4	6	32162620	32191844	2	8.2331	9.1189e-17
3127	HLA-DRB5	6	32485151	32498006	230	13.274	1.6434e-40
3123	HLA-DRB1	6	32546546	32557613	164	17.974	1.5633e-72
3117	HLA-DQA1	6	32605169	32612152	127	19.335	1.366e-83
3119	HLA-DQB1	6	32627241	32634466	95	12.956	1.0908e-38
3118	HLA-DQA2	6	32709156	32714664	127	19.335	1.366e-83
3120	HLA-DQB2	6	32723837	32731330	85	15.363	1.4394e-53
3112	HLA-DOB	6	32780540	32784825	96	5.2058	9.6574e-08
6891	TAP2	6	32789610	32806547	4	8.4766	1.1596e-17
9278	ZBTB22	6	33282182	33285719	2	5.9326	1.4906e-09

## Sheet: Brain_Caudate_basal_ganglia
RA-Brain_Caudate_basal_ganglia tissue associated genes（P_eMAGMA<= 1.28E-05）
Gene_ID	Gene_alias	Chr	Start	Stop	N_snps	Z-stat_gene	p_gene
57176	VARS2	6	30881982	30894236	108	5.0552	2.1497e-07
389376	SFTA2	6	30899127	30899952	54	4.6812	1.426e-06
5460	POU5F1	6	31132114	31138451	36	6.3334	1.1992e-10
3107	HLA-C	6	31236526	31239913	149	7.3635	8.9581e-14
3106	HLA-B	6	31321649	31324989	43	5.6439	8.3107e-09
100507436	MICA	6	31367561	31383090	136	6.4475	5.6847e-11
7917	BAG6	6	31606805	31620953	41	10.869	8.112e-28
1460	CSNK2B	6	31632995	31637844	5	6.7506	7.3639e-12
58496	LY6G5B	6	31638728	31640227	20	8.8829	3.2584e-19
80741	LY6G5C	6	31644461	31648150	76	6.8594	3.4574e-12
7920	ABHD16A	6	31654726	31671137	24	5.4413	2.6446e-08
80739	MPIG6B	6	31691121	31694487	42	6.9935	1.3401e-12
10919	EHMT2	6	31847536	31865464	52	7.1869	3.3134e-13
6499	SKIV2L	6	31926581	31937532	93	15.057	1.5527e-51
1797	DXO	6	31937588	31940032	11	5.0667	2.0238e-07
720	C4A	6	31949834	31970457	217	5.9245	1.5667e-09
1589	CYP21A2	6	32006093	32009447	12	6.7694	6.4678e-12
1388	ATF6B	6	32083045	32096017	48	10.072	3.6747e-24
4855	NOTCH4	6	32162620	32191844	12	4.624	1.8819e-06
56244	BTNL2	6	32362513	32374900	50	11.94	3.6697e-33
3122	HLA-DRA	6	32407619	32412823	33	4.6715	1.4952e-06
3127	HLA-DRB5	6	32485151	32498006	215	13.117	1.3195e-39
3123	HLA-DRB1	6	32546546	32557613	226	17.364	7.6888e-68
3117	HLA-DQA1	6	32605169	32612152	202	21.107	3.4245e-99
3119	HLA-DQB1	6	32627241	32634466	136	17.836	1.8642e-71
3118	HLA-DQA2	6	32709156	32714664	202	21.107	3.4245e-99
3120	HLA-DQB2	6	32723837	32731330	116	15.473	2.6326e-54
3112	HLA-DOB	6	32780540	32784825	128	5.7593	4.2219e-09
6891	TAP2	6	32789610	32806547	62	5.5144	1.75e-08
3113	HLA-DPA1	6	33032346	33048555	17	4.9498	3.7146e-07
1302	COL11A2	6	33130469	33160245	26	4.9143	4.4555e-07
6222	RPS18	6	33239852	33244281	8	5.6669	7.2684e-09
6892	TAPBP	6	33267471	33282164	19	5.7915	3.4884e-09

[truncated: 38 more sheets: Brain_Cerebellar_Hemisphere, Brain_Cerebellum, Brain_Cortex, Brain_Frontal_Cortex_BA9, Brain_Hippocampus, Brain_Hypothalamus, Brain_Nucleus_accumbens_basal_g, Brain_Putamen_basal_ganglia, Brain_Spinal_cord_cervical_c-1, Brain_Substantia_nigra, Breast_Mammary, Cells_EBV-transformed_lymphocyt, Colon_Sigmoid, Colon_Transverse, Esophagus_Gastroesophageal_Junc, Esophagus_Mucosa, Esophagus_Muscularis, Heart_Atrial_Appendage, Heart_Left_Ventricle, Liver …]
