# Supplementary material for: Identifying shared genetic loci and common risk genes of rheumatoid arthritis associated with three autoimmune diseases based on large-scale cross-trait genome-wide association studies
Source: Front Immunol. 2023 Jun 12;14:1160397. doi: 10.3389/fimmu.2023.1160397 (PMC10291128; doi:10.3389/fimmu.2023.1160397)
Supplement: Supplementary file 6 [file Table_6.xlsx]

## Sheet: MS-e-MAGMA_result
e-MAGMA results for multiple sclerosis in 47 tissues/cells
Gene_ID	Gene_alias	Chr	Start	Stop
2550	GABBR1	6	29570005	29600962
346171	ZFP57	6	29640169	29644931
3134	HLA-F	6	29691117	29695073
3135	HLA-G	6	29794756	29798899
3105	HLA-A	6	29910247	29913661
30834	POLR1H	6	30029017	30032686
6992	PPP1R11	6	30034932	30038110
56658	TRIM39	6	30294227	30311506
3133	HLA-E	6	30457183	30461982
23	ABCF1	6	30539170	30559309
11270	NRM	6	30655824	30659197
203068	TUBB	6	30688012	30693199
10211	FLOT1	6	30695506	30710687
57176	VARS2	6	30881982	30894236
170679	PSORS1C1	6	31082608	31107869
170680	PSORS1C2	6	31105311	31107127
54535	CCHCR1	6	31110216	31126015
6941	TCF19	6	31126303	31134183
5460	POU5F1	6	31132114	31138451
3107	HLA-C	6	31236526	31239913
3106	HLA-B	6	31321649	31324989
100507436	MICA	6	31367561	31383090
4277	MICB	6	31462054	31478901
7919	DDX39B	6	31497996	31510252
534	ATP6V1G2	6	31512228	31514625
4795	NFKBIL1	6	31514628	31526606
4049	LTA	6	31539876	31542101
259197	NCR3	6	31556660	31560762
199	AIF1	6	31582969	31584798
7916	PRRC2A	6	31588450	31605554
7917	BAG6	6	31606805	31620953
7918	GPANK1	6	31629006	31634060
58496	LY6G5B	6	31638728	31640227
80741	LY6G5C	6	31644461	31648150
4439	MSH5	6	31707725	31730455
50854	SNHG32	6	31802693	31807541
717	C2	6	31865562	31913449
221527	ZBTB12	6	31867394	31869769
6499	SKIV2L	6	31926581	31937532
8859	STK19	6	31938952	31949223
720	C4A	6	31949834	31970457
721	C4B	6	31982572	32003195
1589	CYP21A2	6	32006093	32009447
1388	ATF6B	6	32083045	32096017
80863	PRRT1	6	32116140	32119720
177	AGER	6	32148745	32152099
5089	PBX2	6	32152510	32157963
4855	NOTCH4	6	32162620	32191844
3122	HLA-DRA	6	32407619	32412823
3127	HLA-DRB5	6	32485151	32498006
3123	HLA-DRB1	6	32546546	32557613
3117	HLA-DQA1	6	32605169	32612152
3119	HLA-DQB1	6	32627241	32634466
3118	HLA-DQA2	6	32709156	32714664
3120	HLA-DQB2	6	32723837	32731330
3112	HLA-DOB	6	32780540	32784825
6891	TAP2	6	32789610	32806547
5698	PSMB9	6	32821927	32827628
3108	HLA-DMA	6	32916391	32920900
3111	HLA-DOA	6	32971959	32977389
578	BAK1	6	33540323	33548072
80352	RNF39	6	30038043	30043628
9656	MDC1	6	30667584	30685458
7940	LST1	6	31553956	31556686
1460	CSNK2B	6	31632995	31637844
23564	DDAH2	6	31694817	31698039
80737	VWA7	6	31733178	31745108
3304	HSPA1B	6	31789964	31798032
4758	NEU1	6	31826829	31830709
7148	TNXB	6	32008932	32077151
6048	RNF5	6	32146162	32148570
56244	BTNL2	6	32362513	32374900
4340	MOG	6	29624758	29640149
170954	PPP1R18	6	30644166	30655672
7920	ABHD16A	6	31654726	31671137
629	CFB	6	31913721	31919861
7936	NELFE	6	31919864	31926864
6046	BRD2	6	32936437	32949282
7923	HSD17B8	6	33172414	33174608
5863	RGL2	6	33259431	33267386
79778	MICALL2	7	1473995	1499138
7932	OR2H2	6	29553818	29556745
7726	TRIM26	6	30152232	30181271
202658	TRIM39-RPP21	6	30297088	30314635
79897	RPP21	6	30312897	30314635
2794	GNL1	6	30509154	30525371
9374	PPT2	6	32121229	32131458
6892	TAPBP	6	33267471	33282164
80739	MPIG6B	6	31691121	31694487
10919	EHMT2	6	31847536	31865464
10554	AGPAT1	6	32135983	32145888
3305	HSPA1L	6	31777396	31790093
3113	HLA-DPA1	6	33032346	33048555
6890	TAP1	6	32812986	32821748
9277	WDR46	6	33246682	33257304
80740	LY6G6C	6	31686425	31689511
3303	HSPA1A	6	31782952	31785719
9278	ZBTB22	6	33282182	33285719
222696	ZSCAN23	6	28399373	28411279
389376	SFTA2	6	30899127	30899952
29113	C6orf15	6	31079000	31080332
2055	CLN8	8	1703944	1734736
11074	TRIM31	6	30070674	30080867
135644	TRIM40	6	30103885	30116512
80864	EGFL8	6	32132382	32136062
84547	PGBD1	6	28249314	28270326
9753	ZSCAN12	6	28346598	28367544
5987	TRIM27	6	28870779	28891768
2968	GTF2H4	6	30875957	30881883
394263	MUC21	6	30951485	30957675
100507679	MUC22	6	30973729	31003179
259215	LY6G6F	6	31674625	31678372
1192	CLIC1	6	31698358	31705095
80736	SLC44A4	6	31830969	31846823
63943	FKBPL	6	32096484	32098067
7922	SLC39A7	6	33168603	33172214
1797	DXO	6	31937588	31940032
8705	B3GALT4	6	33244917	33246602
55937	APOM	6	31620187	31625987
6257	RXRB	6	33161362	33168630
23274	CLEC16A	16	11038345	11276046
6293	VPS52	6	33218049	33239723
135656	MUCL3	6	30908777	30921998
7407	VARS1	6	31745295	31763712
57819	LSM2	6	31765169	31774761
5696	PSMB8	6	32808494	32812712
58488	PCTP	17	53828340	53920522
7124	TNF	6	31543344	31546113
89870	TRIM15	6	30130968	30140473
1041	CDSN	6	31082865	31088252
3115	HLA-DPB1	6	33043703	33057473
8831	SYNGAP1	6	33387847	33421466
57827	C6orf47	6	31626075	31628549
63940	GPSM3	6	32158543	32163300
6222	RPS18	6	33239852	33244281
10665	TSBP1	6	32260475	32339705
780	DDR1	6	30850694	30867933
4521	NUDT1	7	2281857	2290780
10107	TRIM10	6	30119722	30128711
80742	PRR3	6	30524486	30532473
Threshold p-value
tissue/cell	number of genes	P	threshold
Adipose_Subcutaneous	8541	0.05	5.85412e-06
Adipose_Viscera	6693	0.05	7.47049e-06
Adrenal_Gland	4057	0.05	1.23244e-05
Artery_Aorta	6934	0.05	7.21085e-06
Artery_Coronary	2926	0.05	1.70882e-05
Artery_Tibial	8598	0.05	5.81531e-06
Brain_Amygdala	1497	0.05	3.34001e-05
Brain_Anterior_cingulate_cortex_BA24	2316	0.05	2.15889e-05
Brain_Caudate_basal_ganglia	3895	0.05	1.2837e-05
Brain_Cerebellar_Hemisphere	4844	0.05	1.0322e-05
Brain_Cerebellum	5784	0.05	8.64454e-06
Brain_Cortex	4343	0.05	1.15128e-05
Brain_Frontal_Cortex_BA9	3353	0.05	1.4912e-05
Brain_Hippocampus	2479	0.05	2.01694e-05
Brain_Hypothalamus	2397	0.05	2.08594e-05
Brain_Nucleus_accumbens_basal_ganglia	3747	0.05	1.3344e-05
Brain_Putamen_basal_ganglia	3247	0.05	1.53988e-05
Brain_Spinal_cord_cervical_c-1	1961	0.05	2.54972e-05
Brain_Substantia_nigra	1333	0.05	3.75094e-05
Breast_Mammary	5492	0.05	9.10415e-06
Cells_EBV-transformed_lymphocyte	2295	0.05	2.17865e-05
Colon_Sigmoid	5321	0.05	9.39673e-06
Colon_Transverse	5780	0.05	8.65052e-06
Esophagus_Gastroesophageal_Junction	5545	0.05	9.01713e-06
Esophagus_Mucosa	8398	0.05	5.9538e-06
Esophagus_Muscularis	7867	0.05	6.35566e-06
Heart_Atrial_Appendage	5913	0.05	8.45594e-06
Heart_Left_Ventricle	5481	0.05	9.12242e-06
Liver	2717	0.05	1.84026e-05
lung	7429	0.05	6.73038e-06
Minor_Salivary_Gland	1925	0.05	2.5974e-05
Muscle_Skeletal	8037	0.05	6.22123e-06
Nerve_Tibial	9611	0.05	5.20237e-06
Ovary	2464	0.05	2.02922e-05
Pancreas	5359	0.05	9.3301e-06
Pituitary	4210	0.05	1.18765e-05
Pitostate	3137	0.05	1.59388e-05
Skin_Not_Sun_Exposed	8413	0.05	5.94318e-06
Skin_Sun_Exposed	9333	0.05	5.35733e-06
Small_Intestine_Terminal_Ileum	2750	0.05	1.81818e-05
Spleen	5189	0.05	9.63577e-06
Stomach	4420	0.05	1.13122e-05
Testis	8031	0.05	6.22587e-06
Thryoid	9594	0.05	5.21159e-06
Uterus	1337	0.05	3.73972e-05
Vagina	1344	0.05	3.72024e-05
Whole blood	7461	0.05	6.70151e-06

## Sheet: Adipose_Subcutaneous
Supplementary Table S66:MS-Adipose_Subcutaneous tissue associated genes（P_eMAGMA<=5.85E-06）
ENTREZID	SYMBOL	CHR	START	STOP	NSNPS	ZSTAT	P
2550	GABBR1	6	29570005	29600962	156	6.5493	2.8908e-11
346171	ZFP57	6	29640169	29644931	904	8.304	5.0347e-17
3134	HLA-F	6	29691117	29695073	132	5.5904	1.133e-08
554223	NA	6	29759683	29765584	579	6.0603	6.7923e-10
3135	HLA-G	6	29794756	29798899	298	6.3952	8.0148e-11
3105	HLA-A	6	29910247	29913661	597	7.6599	9.3018e-15
30834	POLR1H	6	30029017	30032686	228	5.4818	2.1051e-08
6992	PPP1R11	6	30034932	30038110	21	5.2721	6.7424e-08
56658	TRIM39	6	30294227	30311506	25	5.8448	2.5354e-09
3133	HLA-E	6	30457183	30461982	266	6.123	4.5912e-10
23	ABCF1	6	30539170	30559309	177	6.044	7.5188e-10
11270	NRM	6	30655824	30659197	10	5.7093	5.6707e-09
203068	TUBB	6	30688012	30693199	20	6.706	1.0001e-11
10211	FLOT1	6	30695506	30710687	180	4.6158	1.9575e-06
57176	VARS2	6	30881982	30894236	518	9.2124	1.5943e-20
170679	PSORS1C1	6	31082608	31107869	745	9.6211	3.255e-22
170680	PSORS1C2	6	31105311	31107127	533	11.606	1.92e-31
54535	CCHCR1	6	31110216	31126015	731	10.534	3.021e-26
6941	TCF19	6	31126303	31134183	206	5.787	3.5819e-09
5460	POU5F1	6	31132114	31138451	724	10.071	3.697e-24
3107	HLA-C	6	31236526	31239913	510	10.245	6.2545e-25
3106	HLA-B	6	31321649	31324989	379	9.2278	1.3816e-20
100507436	MICA	6	31367561	31383090	322	8.5385	6.799e-18
4277	MICB	6	31462054	31478901	495	9.246	1.1657e-20
7919	DDX39B	6	31497996	31510252	21	5.5125	1.7693e-08
534	ATP6V1G2	6	31512228	31514625	136	10.289	3.9498e-25
4795	NFKBIL1	6	31514628	31526606	43	4.9941	2.9549e-07
4049	LTA	6	31539876	31542101	5	4.8793	5.3225e-07
259197	NCR3	6	31556660	31560762	8	5.9824	1.0991e-09
199	AIF1	6	31582969	31584798	28	6.809	4.9138e-12
7916	PRRC2A	6	31588450	31605554	28	6.4246	6.6089e-11
7917	BAG6	6	31606805	31620953	214	15.088	9.7235e-52
7918	GPANK1	6	31629006	31634060	129	7.1172	5.5052e-13
58496	LY6G5B	6	31638728	31640227	536	15.982	8.5268e-58
80741	LY6G5C	6	31644461	31648150	140	6.7675	6.55e-12
4439	MSH5	6	31707725	31730455	55	10.861	8.8336e-28
50854	SNHG32	6	31802693	31807541	80	5.8159	3.0161e-09
717	C2	6	31865562	31913449	30	16.072	2.0121e-58
221527	ZBTB12	6	31867394	31869769	4	4.5514	2.6644e-06
6499	SKIV2L	6	31926581	31937532	390	13.291	1.31e-40
8859	STK19	6	31938952	31949223	121	5.8659	2.2334e-09
720	C4A	6	31949834	31970457	727	13.495	8.3945e-42
721	C4B	6	31982572	32003195	255	9.0413	7.7412e-20
1589	CYP21A2	6	32006093	32009447	460	11.997	1.8392e-33
1388	ATF6B	6	32083045	32096017	351	18.496	1.1144e-76
80863	PRRT1	6	32116140	32119720	246	20.87	5.0242e-97
177	AGER	6	32148745	32152099	233	10.842	1.0878e-27
5089	PBX2	6	32152510	32157963	7	6.7594	6.9284e-12
4855	NOTCH4	6	32162620	32191844	641	15.043	1.909e-51
3122	HLA-DRA	6	32407619	32412823	158	14.874	2.4364e-50
3127	HLA-DRB5	6	32485151	32498006	673	16.902	2.1616e-64
3123	HLA-DRB1	6	32546546	32557613	442	22.727	1.2235e-114
3117	HLA-DQA1	6	32605169	32612152	544	21.754	3.1401e-105
3119	HLA-DQB1	6	32627241	32634466	596	19.792	1.7603e-87
3118	HLA-DQA2	6	32709156	32714664	544	21.754	3.1401e-105
3120	HLA-DQB2	6	32723837	32731330	558	20.241	2.1199e-91
3112	HLA-DOB	6	32780540	32784825	250	11.161	3.1647e-29
6891	TAP2	6	32789610	32806547	182	9.396	2.833e-21
5698	PSMB9	6	32821927	32827628	136	8.4215	1.8582e-17
3108	HLA-DMA	6	32916391	32920900	18	7.3558	9.4902e-14
3111	HLA-DOA	6	32971959	32977389	19	7.1067	5.9431e-13
578	BAK1	6	33540323	33548072	75	5.1477	1.3183e-07

## Sheet: Adipose_Viscera
Supplementary Table S67:MS-Adipose_Viscera tissue associated genes（P_eMAGMA<=7.47E-06）
ENTREZID	SYMBOL	CHR	START	STOP	NSNPS	ZSTAT	P
346171	ZFP57	6	29640169	29644931	811	7.7702	3.917e-15
554223	NA	6	29759683	29765584	411	6.0097	9.2911e-10
3135	HLA-G	6	29794756	29798899	219	6.2515	2.0329e-10
3105	HLA-A	6	29910247	29913661	243	6.8449	3.8257e-12
30834	POLR1H	6	30029017	30032686	160	5.4669	2.2905e-08
80352	RNF39	6	30038043	30043628	38	5.871	2.1656e-09
3133	HLA-E	6	30457183	30461982	128	4.6616	1.5687e-06
23	ABCF1	6	30539170	30559309	124	4.7862	8.4994e-07
9656	MDC1	6	30667584	30685458	14	4.373	6.1268e-06
10211	FLOT1	6	30695506	30710687	340	4.669	1.5132e-06
57176	VARS2	6	30881982	30894236	196	6.2588	1.9402e-10
170679	PSORS1C1	6	31082608	31107869	698	11.14	3.9992e-29
170680	PSORS1C2	6	31105311	31107127	615	13.173	6.3088e-40
54535	CCHCR1	6	31110216	31126015	597	9.6982	1.5342e-22
6941	TCF19	6	31126303	31134183	54	5.069	1.9992e-07
5460	POU5F1	6	31132114	31138451	555	9.6413	2.6746e-22
3107	HLA-C	6	31236526	31239913	404	9.2491	1.1318e-20
3106	HLA-B	6	31321649	31324989	251	12.348	2.4958e-35
100507436	MICA	6	31367561	31383090	237	6.8198	4.557e-12
4277	MICB	6	31462054	31478901	345	6.8457	3.8044e-12
534	ATP6V1G2	6	31512228	31514625	128	6.5736	2.4564e-11
7940	LST1	6	31553956	31556686	19	11.714	5.3976e-32
199	AIF1	6	31582969	31584798	1	8.2128	1.08e-16
7917	BAG6	6	31606805	31620953	32	6.724	8.8383e-12
1460	CSNK2B	6	31632995	31637844	19	7.4817	3.6683e-14
58496	LY6G5B	6	31638728	31640227	227	9.2918	7.585e-21
80741	LY6G5C	6	31644461	31648150	101	6.2839	1.6505e-10
23564	DDAH2	6	31694817	31698039	117	10.962	2.9057e-28
80737	VWA7	6	31733178	31745108	29	5.0276	2.483e-07
3304	HSPA1B	6	31789964	31798032	11	7.6125	1.3443e-14
4758	NEU1	6	31826829	31830709	4	4.6188	1.9302e-06
6499	SKIV2L	6	31926581	31937532	134	8.2616	7.1893e-17
720	C4A	6	31949834	31970457	445	6.6905	1.112e-11
1589	CYP21A2	6	32006093	32009447	60	13.693	5.6143e-43
1388	ATF6B	6	32083045	32096017	115	11.23	1.4599e-29
80863	PRRT1	6	32116140	32119720	143	18.961	1.789e-80
177	AGER	6	32148745	32152099	95	18.669	4.464e-78
5089	PBX2	6	32152510	32157963	6	4.3901	5.665e-06
4855	NOTCH4	6	32162620	32191844	481	11.405	1.9754e-30
3122	HLA-DRA	6	32407619	32412823	23	12.986	7.3432e-39
3127	HLA-DRB5	6	32485151	32498006	571	16.954	9.0195e-65
3123	HLA-DRB1	6	32546546	32557613	176	19.195	2.0199e-82
3117	HLA-DQA1	6	32605169	32612152	424	21.105	3.5415e-99
3119	HLA-DQB1	6	32627241	32634466	439	18.286	5.3864e-75
3118	HLA-DQA2	6	32709156	32714664	424	21.105	3.5415e-99
3120	HLA-DQB2	6	32723837	32731330	438	18.125	1.0139e-73
3112	HLA-DOB	6	32780540	32784825	194	9.4762	1.3182e-21
6891	TAP2	6	32789610	32806547	77	7.6475	1.0244e-14
5698	PSMB9	6	32821927	32827628	204	9.3165	6.0141e-21
3108	HLA-DMA	6	32916391	32920900	9	7.1279	5.0967e-13
578	BAK1	6	33540323	33548072	34	7.0004	1.2765e-12

## Sheet: Adrenal_Gland
Supplementary Table S68:MS-Adrenal_Gland tissue associated genes（P_eMAGMA<= 1.23E-05）
ENTREZID	SYMBOL	CHR	START	STOP	NSNPS	ZSTAT	P
346171	ZFP57	6	29640169	29644931	454	5.8835	2.0086e-09
3134	HLA-F	6	29691117	29695073	57	6.126	4.5067e-10
3135	HLA-G	6	29794756	29798899	131	7.1983	3.0482e-13
57176	VARS2	6	30881982	30894236	160	6.5731	2.464e-11
170679	PSORS1C1	6	31082608	31107869	203	7.7253	5.5779e-15
170680	PSORS1C2	6	31105311	31107127	296	9.8842	2.4383e-23
54535	CCHCR1	6	31110216	31126015	10	5.1615	1.2252e-07
3107	HLA-C	6	31236526	31239913	191	10.462	6.4714e-26
3106	HLA-B	6	31321649	31324989	37	7.6155	1.3138e-14
100507436	MICA	6	31367561	31383090	138	7.2685	1.818e-13
4277	MICB	6	31462054	31478901	57	7.364	8.9238e-14
534	ATP6V1G2	6	31512228	31514625	62	6.2162	2.5461e-10
58496	LY6G5B	6	31638728	31640227	54	8.0549	3.9782e-16
6499	SKIV2L	6	31926581	31937532	21	6.2135	2.5916e-10
720	C4A	6	31949834	31970457	241	8.1517	1.7935e-16
721	C4B	6	31982572	32003195	83	9.0891	4.9916e-20
1589	CYP21A2	6	32006093	32009447	6	9.7308	1.1137e-22
7148	TNXB	6	32008932	32077151	111	17.275	3.6265e-67
1388	ATF6B	6	32083045	32096017	114	11.802	1.9049e-32
80863	PRRT1	6	32116140	32119720	120	13.642	1.1215e-42
6048	RNF5	6	32146162	32148570	191	4.9696	3.3549e-07
177	AGER	6	32148745	32152099	20	12.581	1.3423e-36
4855	NOTCH4	6	32162620	32191844	26	8.9117	2.5132e-19
56244	BTNL2	6	32362513	32374900	16	4.795	8.1335e-07
3127	HLA-DRB5	6	32485151	32498006	188	18.418	4.7426e-76
3117	HLA-DQA1	6	32605169	32612152	216	19.975	4.5865e-89
3119	HLA-DQB1	6	32627241	32634466	50	17.173	2.0973e-66
3118	HLA-DQA2	6	32709156	32714664	216	19.975	4.5865e-89
3120	HLA-DQB2	6	32723837	32731330	176	14.522	4.4196e-48
3112	HLA-DOB	6	32780540	32784825	111	8.132	2.1112e-16

## Sheet: Artery_Aorta
MS-Artery_Aorta tissue associated genes（P_eMAGMA<= 7.21E-06）
ENTREZID	SYMBOL	CHR	START	STOP	NSNPS	ZSTAT	P
4340	MOG	6	29624758	29640149	138	4.5779	2.3488e-06
346171	ZFP57	6	29640169	29644931	675	7.0111	1.1824e-12
554223	NA	6	29759683	29765584	416	7.5951	1.5373e-14
3135	HLA-G	6	29794756	29798899	84	4.81	7.5477e-07
3105	HLA-A	6	29910247	29913661	586	8.185	1.362e-16
30834	POLR1H	6	30029017	30032686	213	6.2091	2.6639e-10
23	ABCF1	6	30539170	30559309	212	6.7989	5.27e-12
170954	PPP1R18	6	30644166	30655672	347	4.8017	7.8665e-07
57176	VARS2	6	30881982	30894236	461	8.8041	6.5957e-19
170679	PSORS1C1	6	31082608	31107869	474	9.1706	2.3527e-20
170680	PSORS1C2	6	31105311	31107127	382	8.7729	8.7029e-19
54535	CCHCR1	6	31110216	31126015	386	8.8508	4.3446e-19
6941	TCF19	6	31126303	31134183	181	5.4605	2.3734e-08
5460	POU5F1	6	31132114	31138451	404	8.5712	5.1224e-18
3107	HLA-C	6	31236526	31239913	775	14.326	7.4778e-47
3106	HLA-B	6	31321649	31324989	280	6.3101	1.3942e-10
100507436	MICA	6	31367561	31383090	280	7.6855	7.6201e-15
4277	MICB	6	31462054	31478901	404	9.4075	2.5406e-21
7919	DDX39B	6	31497996	31510252	12	4.5068	3.291e-06
534	ATP6V1G2	6	31512228	31514625	133	11.085	7.4285e-29
4049	LTA	6	31539876	31542101	2	4.893	4.9656e-07
199	AIF1	6	31582969	31584798	7	6.1582	3.6798e-10
7916	PRRC2A	6	31588450	31605554	25	7.0256	1.0661e-12
7917	BAG6	6	31606805	31620953	186	14.55	2.9224e-48
7918	GPANK1	6	31629006	31634060	18	7.8714	1.753e-15
58496	LY6G5B	6	31638728	31640227	441	12.229	1.0831e-34
7920	ABHD16A	6	31654726	31671137	51	4.3537	6.6941e-06
717	C2	6	31865562	31913449	6	12.242	9.237e-35
629	CFB	6	31913721	31919861	31	13.904	2.9781e-44
7936	NELFE	6	31919864	31926864	45	6.767	6.5729e-12
6499	SKIV2L	6	31926581	31937532	207	8.7314	1.2577e-18
720	C4A	6	31949834	31970457	466	7.5561	2.077e-14
721	C4B	6	31982572	32003195	81	4.7149	1.2089e-06
1589	CYP21A2	6	32006093	32009447	200	7.5241	2.6545e-14
1388	ATF6B	6	32083045	32096017	129	12.361	2.1285e-35
177	AGER	6	32148745	32152099	63	9.9432	1.3496e-23
4855	NOTCH4	6	32162620	32191844	144	5.9475	1.3617e-09
3127	HLA-DRB5	6	32485151	32498006	487	18.3	4.1435e-75
3123	HLA-DRB1	6	32546546	32557613	294	17.772	5.8736e-71
3117	HLA-DQA1	6	32605169	32612152	336	21.648	3.1427e-104
3119	HLA-DQB1	6	32627241	32634466	378	20.465	2.2304e-93
3118	HLA-DQA2	6	32709156	32714664	336	21.648	3.1427e-104
3120	HLA-DQB2	6	32723837	32731330	290	18.844	1.646e-79
3112	HLA-DOB	6	32780540	32784825	230	10.12	2.2433e-24
6891	TAP2	6	32789610	32806547	105	8.5747	4.9674e-18
5698	PSMB9	6	32821927	32827628	61	4.4835	3.6708e-06
6046	BRD2	6	32936437	32949282	4	4.9977	2.9005e-07
7923	HSD17B8	6	33172414	33174608	109	5.225	8.708e-08
5863	RGL2	6	33259431	33267386	4	5.8133	3.0634e-09
79778	MICALL2	7	1473995	1499138	1	4.9991	2.88e-07

## Sheet: Artery_Coronary
MS-Artery_Coronary tissue associated genes（P_eMAGMA<= 1.71E-05）
ENTREZID	SYMBOL	CHR	START	STOP	NSNPS	ZSTAT	P
346171	ZFP57	6	29640169	29644931	390	6.3763	9.0685e-11
3135	HLA-G	6	29794756	29798899	38	6.1434	4.0389e-10
3105	HLA-A	6	29910247	29913661	139	6.6053	1.9833e-11
23	ABCF1	6	30539170	30559309	23	6.4454	5.7647e-11
10211	FLOT1	6	30695506	30710687	9	5.413	3.0988e-08
57176	VARS2	6	30881982	30894236	202	6.7388	7.9836e-12
170679	PSORS1C1	6	31082608	31107869	149	6.9662	1.6283e-12
170680	PSORS1C2	6	31105311	31107127	108	6.3719	9.3368e-11
54535	CCHCR1	6	31110216	31126015	101	6.1555	3.742e-10
5460	POU5F1	6	31132114	31138451	113	5.1577	1.2502e-07
3107	HLA-C	6	31236526	31239913	115	12.289	5.2004e-35
3106	HLA-B	6	31321649	31324989	119	8.6348	2.9417e-18
100507436	MICA	6	31367561	31383090	141	6.6866	1.1422e-11
7917	BAG6	6	31606805	31620953	46	6.3287	1.2359e-10
58496	LY6G5B	6	31638728	31640227	34	6.5919	2.1715e-11
1589	CYP21A2	6	32006093	32009447	3	11.17	2.8565e-29
4855	NOTCH4	6	32162620	32191844	28	10.768	2.4502e-27
3127	HLA-DRB5	6	32485151	32498006	345	16.588	4.284e-62
3123	HLA-DRB1	6	32546546	32557613	28	12.57	1.5455e-36
3117	HLA-DQA1	6	32605169	32612152	243	17.92	4.1407e-72
3119	HLA-DQB1	6	32627241	32634466	150	16.588	4.2732e-62
3118	HLA-DQA2	6	32709156	32714664	243	17.92	4.1407e-72
3120	HLA-DQB2	6	32723837	32731330	153	16.334	2.8417e-60
3112	HLA-DOB	6	32780540	32784825	143	8.5356	6.9731e-18
6891	TAP2	6	32789610	32806547	17	7.4261	5.5905e-14

## Sheet: Artery_Tibial
MS-Artery_Tibial tissue associated genes（P_eMAGMA<=5.82E-06）
ENTREZID	SYMBOL	CHR	START	STOP	NSNPS	ZSTAT	P
7932	OR2H2	6	29553818	29556745	23	4.7018	1.2894e-06
4340	MOG	6	29624758	29640149	192	5.3951	3.425e-08
346171	ZFP57	6	29640169	29644931	925	8.064	3.6905e-16
3134	HLA-F	6	29691117	29695073	156	7.0389	9.6885e-13
554223	NA	6	29759683	29765584	363	6.2182	2.5145e-10
3135	HLA-G	6	29794756	29798899	280	6.0098	9.2848e-10
3105	HLA-A	6	29910247	29913661	530	7.9006	1.3879e-15
7726	TRIM26	6	30152232	30181271	240	6.764	6.714e-12
202658	TRIM39-RPP21	6	30297088	30314635	75	4.9748	3.2653e-07
79897	RPP21	6	30312897	30314635	75	4.9748	3.2653e-07
2794	GNL1	6	30509154	30525371	11	7.2317	2.385e-13
23	ABCF1	6	30539170	30559309	271	5.7853	3.6195e-09
9656	MDC1	6	30667584	30685458	28	6.3883	8.3865e-11
10211	FLOT1	6	30695506	30710687	214	4.6202	1.917e-06
57176	VARS2	6	30881982	30894236	609	8.9974	1.1558e-19
170679	PSORS1C1	6	31082608	31107869	715	12.449	7.0692e-36
170680	PSORS1C2	6	31105311	31107127	632	10.03	5.6358e-24
54535	CCHCR1	6	31110216	31126015	683	11.472	9.1717e-31
6941	TCF19	6	31126303	31134183	291	7.4585	4.3746e-14
5460	POU5F1	6	31132114	31138451	653	10.211	8.8314e-25
3107	HLA-C	6	31236526	31239913	959	14.863	2.882e-50
3106	HLA-B	6	31321649	31324989	291	8.342	3.6514e-17
100507436	MICA	6	31367561	31383090	414	9.459	1.5544e-21
4277	MICB	6	31462054	31478901	471	8.7774	8.3614e-19
7919	DDX39B	6	31497996	31510252	23	5.4184	3.0059e-08
534	ATP6V1G2	6	31512228	31514625	302	14.375	3.6938e-47
199	AIF1	6	31582969	31584798	2	5.7837	3.6537e-09
7917	BAG6	6	31606805	31620953	561	15.856	6.3537e-57
58496	LY6G5B	6	31638728	31640227	402	16.398	9.8632e-61
80741	LY6G5C	6	31644461	31648150	87	7.9353	1.0502e-15
7920	ABHD16A	6	31654726	31671137	69	5.9868	1.0703e-09
4439	MSH5	6	31707725	31730455	20	7.2724	1.7659e-13
3304	HSPA1B	6	31789964	31798032	17	12.404	1.2425e-35
50854	SNHG32	6	31802693	31807541	52	5.8856	1.9828e-09
221527	ZBTB12	6	31867394	31869769	14	7.5825	1.695e-14
629	CFB	6	31913721	31919861	118	16.085	1.6168e-58
7936	NELFE	6	31919864	31926864	73	6.5565	2.7543e-11
6499	SKIV2L	6	31926581	31937532	468	11.068	8.9788e-29
8859	STK19	6	31938952	31949223	143	7.8288	2.4631e-15
720	C4A	6	31949834	31970457	497	11.023	1.4814e-28
721	C4B	6	31982572	32003195	111	17.321	1.6461e-67
1589	CYP21A2	6	32006093	32009447	359	12.593	1.1533e-36
1388	ATF6B	6	32083045	32096017	138	14.426	1.7786e-47
80863	PRRT1	6	32116140	32119720	19	4.6945	1.3366e-06
9374	PPT2	6	32121229	32131458	4	6.234	2.2728e-10
6048	RNF5	6	32146162	32148570	207	5.4634	2.3358e-08
177	AGER	6	32148745	32152099	168	7.3709	8.4714e-14
5089	PBX2	6	32152510	32157963	9	10.866	8.414e-28
4855	NOTCH4	6	32162620	32191844	181	9.9549	1.2007e-23
3122	HLA-DRA	6	32407619	32412823	5	8.8536	4.2372e-19
3127	HLA-DRB5	6	32485151	32498006	655	17.356	8.9269e-68
3123	HLA-DRB1	6	32546546	32557613	259	20.927	1.5159e-97
3117	HLA-DQA1	6	32605169	32612152	572	21.735	4.8089e-105
3119	HLA-DQB1	6	32627241	32634466	533	20.999	3.3568e-98
3118	HLA-DQA2	6	32709156	32714664	572	21.735	4.8089e-105
3120	HLA-DQB2	6	32723837	32731330	431	19.469	1.0066e-84
3112	HLA-DOB	6	32780540	32784825	318	11.141	3.962e-29
6891	TAP2	6	32789610	32806547	150	8.7914	7.3881e-19
5698	PSMB9	6	32821927	32827628	70	4.6778	1.4496e-06
6046	BRD2	6	32936437	32949282	23	5.2363	8.1923e-08
6892	TAPBP	6	33267471	33282164	118	5.2361	8.1984e-08

## Sheet: Brain_Amygdala
MS-Brain_Amygdala tissue associated genes（P_eMAGMA<= 3.34E-05）
ENTREZID	SYMBOL	CHR	START	STOP	NSNPS	ZSTAT	P
170954	PPP1R18	6	30644166	30655672	1	4.4224	4.88e-06
5460	POU5F1	6	31132114	31138451	25	4.6461	1.6916e-06
3107	HLA-C	6	31236526	31239913	113	8.2781	6.258e-17
7917	BAG6	6	31606805	31620953	20	6.3782	8.9605e-11
80741	LY6G5C	6	31644461	31648150	46	5.2115	9.365e-08
1589	CYP21A2	6	32006093	32009447	2	7.5814	1.7086e-14
1388	ATF6B	6	32083045	32096017	6	7.4116	6.2415e-14
3127	HLA-DRB5	6	32485151	32498006	107	17.918	4.2429e-72
3123	HLA-DRB1	6	32546546	32557613	81	15.71	6.4615e-56
3117	HLA-DQA1	6	32605169	32612152	130	14.985	4.5804e-51
3119	HLA-DQB1	6	32627241	32634466	83	16.582	4.6975e-62
3118	HLA-DQA2	6	32709156	32714664	130	14.985	4.5804e-51
3120	HLA-DQB2	6	32723837	32731330	58	11.704	6.0616e-32
3112	HLA-DOB	6	32780540	32784825	55	5.3035	5.6794e-08

## Sheet: Brain_Anterior_cingulate_cortex
MS-Brain_Anterior_cingulate_cortex_BA24 tissue associated genes（P_eMAGMA<= 2.16E-05）
ENTREZID	SYMBOL	CHR	START	STOP	NSNPS	ZSTAT	P
30834	POLR1H	6	30029017	30032686	1	4.5478	2.71e-06
3107	HLA-C	6	31236526	31239913	106	8.7504	1.0629e-18
3106	HLA-B	6	31321649	31324989	23	7.1596	4.0447e-13
4277	MICB	6	31462054	31478901	20	4.8798	5.3093e-07
7917	BAG6	6	31606805	31620953	20	6.5887	2.218e-11
58496	LY6G5B	6	31638728	31640227	12	7.649	1.0124e-14
80741	LY6G5C	6	31644461	31648150	37	4.8096	7.5614e-07
6499	SKIV2L	6	31926581	31937532	41	4.3324	7.3757e-06
1589	CYP21A2	6	32006093	32009447	3	7.8668	1.8198e-15
1388	ATF6B	6	32083045	32096017	20	7.7501	4.5914e-15
4855	NOTCH4	6	32162620	32191844	2	5.1714	1.1616e-07
3122	HLA-DRA	6	32407619	32412823	14	5.0426	2.296e-07
3127	HLA-DRB5	6	32485151	32498006	230	18.422	4.3978e-76
3123	HLA-DRB1	6	32546546	32557613	164	18.871	9.9077e-80
3117	HLA-DQA1	6	32605169	32612152	127	15.33	2.3991e-53
3119	HLA-DQB1	6	32627241	32634466	95	18.278	6.1697e-75
3118	HLA-DQA2	6	32709156	32714664	127	15.33	2.3991e-53
3120	HLA-DQB2	6	32723837	32731330	85	14.662	5.6497e-49
3112	HLA-DOB	6	32780540	32784825	96	7.3253	1.1915e-13
6891	TAP2	6	32789610	32806547	4	5.4889	2.0227e-08

## Sheet: Brain_Caudate_basal_ganglia
MS-Brain_Caudate_basal_ganglia tissue associated genes（P_eMAGMA<= 1.28E-05）
ENTREZID	SYMBOL	CHR	START	STOP	NSNPS	ZSTAT	P
554223	NA	6	29759683	29765584	189	4.3829	5.8562e-06
30834	POLR1H	6	30029017	30032686	14	5.5468	1.4549e-08
54535	CCHCR1	6	31110216	31126015	50	6.6206	1.7889e-11
5460	POU5F1	6	31132114	31138451	36	5.3859	3.6036e-08
3107	HLA-C	6	31236526	31239913	149	10.818	1.4137e-27
3106	HLA-B	6	31321649	31324989	43	7.0456	9.2351e-13
100507436	MICA	6	31367561	31383090	136	6.1832	3.1409e-10
7917	BAG6	6	31606805	31620953	41	10.409	1.1336e-25
1460	CSNK2B	6	31632995	31637844	5	4.5722	2.4132e-06
58496	LY6G5B	6	31638728	31640227	20	7.6759	8.2157e-15
80741	LY6G5C	6	31644461	31648150	76	5.6674	7.2502e-09
80739	MPIG6B	6	31691121	31694487	42	6.3302	1.2241e-10
10919	EHMT2	6	31847536	31865464	52	14.689	3.7945e-49
6499	SKIV2L	6	31926581	31937532	93	11.758	3.1996e-32
1589	CYP21A2	6	32006093	32009447	12	11.507	6.0606e-31
1388	ATF6B	6	32083045	32096017	48	11.336	4.368e-30
10554	AGPAT1	6	32135983	32145888	2	7.1163	5.5429e-13
4855	NOTCH4	6	32162620	32191844	12	7.5311	2.5162e-14
56244	BTNL2	6	32362513	32374900	50	8.5151	8.3238e-18
3127	HLA-DRB5	6	32485151	32498006	215	19.123	8.1093e-82
3123	HLA-DRB1	6	32546546	32557613	226	20.127	2.1244e-90
3117	HLA-DQA1	6	32605169	32612152	202	18.905	5.1496e-80
3119	HLA-DQB1	6	32627241	32634466	136	19.756	3.5402e-87
3118	HLA-DQA2	6	32709156	32714664	202	18.905	5.1496e-80
3120	HLA-DQB2	6	32723837	32731330	116	15.238	9.9316e-53
3112	HLA-DOB	6	32780540	32784825	128	8.259	7.3428e-17
6891	TAP2	6	32789610	32806547	62	7.4598	4.3318e-14

[truncated: 38 more sheets: Brain_Cerebellar_Hemisphere, Brain_Cerebellum tissue , Brain_Cortex, Brain_Frontal_Cortex_BA9, Brain_Hippocampus, Brain_Hypothalamus, Brain_Nucleus_accumbens_basal_g, Brain_Putamen_basal_ganglia, Brain_Spinal_cord_cervical_c-1, Brain_Substantia_nigra, Breast_Mammary, Cells_EBV-transformed_lymphocyt, Colon_Sigmoid, Colon_Transverse, Esophagus_Gastroesophageal_Junc, Esophagus_Mucosa, Esophagus_Muscularis, Heart_Atrial_Appendage, Heart_Left_Ventricle, Liver …]
