# Supplementary material for: Identifying shared genetic loci and common risk genes of rheumatoid arthritis associated with three autoimmune diseases based on large-scale cross-trait genome-wide association studies
Source: Front Immunol. 2023 Jun 12;14:1160397. doi: 10.3389/fimmu.2023.1160397 (PMC10291128; doi:10.3389/fimmu.2023.1160397)
Supplement: Supplementary file 7 [file Table_7.xlsx]

## Sheet: IBD-e-MAGMA_result
e-MAGMA results for inflammatory bowel disease in 47 tissues/cells
Gene_ID	Gene_alias	Chr	Start	Stop
51447	IP6K2	3	48725436	48754711
275	AMT	3	49454211	49460111
84276	NICN1	3	49459766	49466777
327	APEH	3	49711427	49720936
4485	MST1	3	49721380	49726196
63891	RNF123	3	49726950	49758962
4486	MST1R	3	49924435	49941311
10180	RBM6	3	49977474	50114685
1611	DAP	5	10679342	10761387
2550	GABBR1	6	29570005	29600962
346171	ZFP57	6	29640169	29644931
3105	HLA-A	6	29910247	29913661
30834	POLR1H	6	30029017	30032686
6992	PPP1R11	6	30034932	30038110
57176	VARS2	6	30881982	30894236
170679	PSORS1C1	6	31082608	31107869
54535	CCHCR1	6	31110216	31126015
5460	POU5F1	6	31132114	31138451
100507436	MICA	6	31367561	31383090
4277	MICB	6	31462054	31478901
199	AIF1	6	31582969	31584798
7917	BAG6	6	31606805	31620953
7918	GPANK1	6	31629006	31634060
58496	LY6G5B	6	31638728	31640227
80741	LY6G5C	6	31644461	31648150
6499	SKIV2L	6	31926581	31937532
720	C4A	6	31949834	31970457
721	C4B	6	31982572	32003195
1589	CYP21A2	6	32006093	32009447
1388	ATF6B	6	32083045	32096017
177	AGER	6	32148745	32152099
4855	NOTCH4	6	32162620	32191844
3122	HLA-DRA	6	32407619	32412823
3127	HLA-DRB5	6	32485151	32498006
3123	HLA-DRB1	6	32546546	32557613
3117	HLA-DQA1	6	32605169	32612152
3119	HLA-DQB1	6	32627241	32634466
3118	HLA-DQA2	6	32709156	32714664
3120	HLA-DQB2	6	32723837	32731330
3112	HLA-DOB	6	32780540	32784825
6891	TAP2	6	32789610	32806547
2768	GNA12	7	2767739	2883963
26086	GPSM1	9	139221932	139254057
9023	CH25H	10	90965694	90967071
1244	ABCC2	10	101542457	101611662
7529	YWHAB	20	43514240	43537173
80336	PABPC1L	20	43538701	43587585
7059	THBS3	1	155165379	155177772
29925	GMPPB	3	49758909	49761407
80352	RNF39	6	30038043	30043628
11074	TRIM31	6	30070674	30080867
3107	HLA-C	6	31236526	31239913
1192	CLIC1	6	31698358	31705095
4758	NEU1	6	31826829	31830709
5698	PSMB9	6	32821927	32827628
9919	SEC16A	9	139334548	139379297
159296	NKX2-3	10	101292690	101296281
112812	FDX2	19	10420887	10427241
26205	GMEB2	20	62218955	62258381
255104	TMCO4	1	20008706	20126424
23252	OTUD3	1	20208356	20239438
6048	RNF5	6	32146162	32148570
55765	INAVA	1	200860627	200884864
6988	TCTA	3	49449639	49453909
23548	TTC33	5	40711678	40756072
4340	MOG	6	29624758	29640149
170954	PPP1R18	6	30644166	30655672
6890	TAP1	6	32812986	32821748
3108	HLA-DMA	6	32916391	32920900
51750	RTEL1	20	62289163	62327606
3663	IRF5	7	128577976	128590089
779	CACNA1S	1	201008635	201081694
647219	ASCL5	1	201083081	201084500
387	RHOA	3	49396569	49449526
9807	IP6K1	3	49761728	49823973
389118	CDHR4	3	49828165	49837254
8372	HYAL3	3	50330259	50336899
6584	SLC22A5	5	131705396	131731306
7932	OR2H2	6	29553818	29556745
3134	HLA-F	6	29691117	29695073
7726	TRIM26	6	30152232	30181271
534	ATP6V1G2	6	31512228	31514625
10807	ENTR1	9	139296374	139305054
10953	TOMM34	20	43570771	43589114
1738	DLD	7	107531586	107561643
56623	INPP5E	9	139323067	139334305
100125288	ZGLP1	19	10415479	10420233
2876	GPX1	3	49394609	49395791
6046	BRD2	6	32936437	32949282
56244	BTNL2	6	32362513	32374900
155185	AMZ1	7	2719163	2755069
54923	LIME1	20	62367480	62370460
389119	INKA1	3	49840687	49842463
3109	HLA-DMB	6	32902406	32908847
6505	SLC1A1	9	4490427	4587469
50861	STMN3	20	62271058	62284963
8927	BSN	3	49591922	49708982
6293	VPS52	6	33218049	33239723
9278	ZBTB22	6	33282182	33285719
4439	MSH5	6	31707725	31730455
56990	CDC42SE2	5	130599702	130730383
94103	ORMDL3	17	38077294	38083884
11270	NRM	6	30655824	30659197
7940	LST1	6	31553956	31556686
7318	UBA7	3	49842638	49851391
135644	TRIM40	6	30103885	30116512
10554	AGPAT1	6	32135983	32145888
23046	KIF21B	1	200938514	200992828
3595	IL12RB2	1	67773047	67862583
2629	GBA	1	155204239	155214653
11180	WDR6	3	49044637	49053386
200942	KLHDC8B	3	49208987	49213919
1605	DAG1	3	49506136	49573051
8974	P4HA2	5	131528299	131563556
3133	HLA-E	6	30457183	30461982
80740	LY6G6C	6	31686425	31689511
80739	MPIG6B	6	31691121	31694487
3305	HSPA1L	6	31777396	31790093
3717	JAK2	9	4985245	5129948
64127	NOD2	16	50727507	50766990
1540	CYLD	16	50775961	50835847
4582	MUC1	1	155158300	155162768
23305	ACSL6	5	131285666	131347761
5089	PBX2	6	32152510	32157963
284110	GSDMA	17	38119226	38134019
84824	FCRLA	1	161676762	161684142
55937	APOM	6	31620187	31625987
23203	PMPCA	9	139305110	139318213
400757	C1orf141	1	67557859	67600654
2779	GNAT1	3	50229043	50235129
3135	HLA-G	6	29794756	29798899
10211	FLOT1	6	30695506	30710687
389376	SFTA2	6	30899127	30899952
80863	PRRT1	6	32116140	32119720
64170	CARD9	9	139258408	139268133
84890	ADO	10	64564516	64568239
5734	PTGER4	5	40680032	40696962
4795	NFKBIL1	6	31514628	31526606
23564	DDAH2	6	31694817	31698039
80737	VWA7	6	31733178	31745108
10919	EHMT2	6	31847536	31865464
57657	HCN3	1	155247218	155259639
6405	SEMA3F	3	50192562	50226508
8859	STK19	6	31938952	31949223
84624	FNDC1	6	159590429	159693140
22891	ZNF365	10	64133916	64431771
5987	TRIM27	6	28870779	28891768
221527	ZBTB12	6	31867394	31869769
9520	NPEPPS	17	45600316	45700642
63905	MANBAL	20	35918051	35945663
8572	PDLIM4	5	131593351	131609147
23	ABCF1	6	30539170	30559309
8831	SYNGAP1	6	33387847	33421466
6222	RPS18	6	33239852	33244281
55876	GSDMB	17	38060848	38074903
149233	IL23R	1	67604590	67725662
89796	NAV1	1	201508243	201796102
7148	TNXB	6	32008932	32077151
81894	SLC25A28	10	101370275	101419039
3106	HLA-B	6	31321649	31324989
10665	TSBP1	6	32260475	32339705
11172	INSL6	9	5163863	5185618
202658	TRIM39-RPP21	6	30297088	30314635
79897	RPP21	6	30312897	30314635
170680	PSORS1C2	6	31105311	31107127
80736	SLC44A4	6	31830969	31846823
56731	SLC2A4RG	20	62371211	62375403
8751	ADAM15	1	155023748	155035252
2848	GPR25	1	200842083	200843306
728637	MEIKIN	5	131142683	131281391
134549	SHROOM1	5	132157833	132166655
10107	TRIM10	6	30119722	30128711
125950	RAVER1	19	10426888	10444314
2114	ETS2	21	40177231	40196879
Threshold p-value
tissue/cell	number of genes	P	threshold
Adipose_Subcutaneous	8541	0.05	5.85412e-06
Adipose_Viscera	6693	0.05	7.47049e-06
Adrenal_Gland	4057	0.05	1.23244e-05
Artery_Aorta	6934	0.05	7.21085e-06
Artery_Coronary	2926	0.05	1.70882e-05
Artery_Tibial	8598	0.05	5.81531e-06
Brain_Amygdala	1497	0.05	3.34001e-05
Brain_Anterior_cingulate_cortex_BA24	2316	0.05	2.15889e-05
Brain_Caudate_basal_ganglia	3895	0.05	1.2837e-05
Brain_Cerebellar_Hemisphere	4844	0.05	1.0322e-05
Brain_Cerebellum	5784	0.05	8.64454e-06
Brain_Cortex	4343	0.05	1.15128e-05
Brain_Frontal_Cortex_BA9	3353	0.05	1.4912e-05
Brain_Hippocampus	2479	0.05	2.01694e-05
Brain_Hypothalamus	2397	0.05	2.08594e-05
Brain_Nucleus_accumbens_basal_ganglia	3747	0.05	1.3344e-05
Brain_Putamen_basal_ganglia	3247	0.05	1.53988e-05
Brain_Spinal_cord_cervical_c-1	1961	0.05	2.54972e-05
Brain_Substantia_nigra	1333	0.05	3.75094e-05
Breast_Mammary	5492	0.05	9.10415e-06
Cells_EBV-transformed_lymphocyte	2295	0.05	2.17865e-05
Colon_Sigmoid	5321	0.05	9.39673e-06
Colon_Transverse	5780	0.05	8.65052e-06
Esophagus_Gastroesophageal_Junction	5545	0.05	9.01713e-06
Esophagus_Mucosa	8398	0.05	5.9538e-06
Esophagus_Muscularis	7867	0.05	6.35566e-06
Heart_Atrial_Appendage	5913	0.05	8.45594e-06
Heart_Left_Ventricle	5481	0.05	9.12242e-06
Liver	2717	0.05	1.84026e-05
lung	7429	0.05	6.73038e-06
Minor_Salivary_Gland	1925	0.05	2.5974e-05
Muscle_Skeletal	8037	0.05	6.22123e-06
Nerve_Tibial	9611	0.05	5.20237e-06
Ovary	2464	0.05	2.02922e-05
Pancreas	5359	0.05	9.3301e-06
Pituitary	4210	0.05	1.18765e-05
Pitostate	3137	0.05	1.59388e-05
Skin_Not_Sun_Exposed	8413	0.05	5.94318e-06
Skin_Sun_Exposed	9333	0.05	5.35733e-06
Small_Intestine_Terminal_Ileum	2750	0.05	1.81818e-05
Spleen	5189	0.05	9.63577e-06
Stomach	4420	0.05	1.13122e-05
Testis	8031	0.05	6.22587e-06
Thryoid	9594	0.05	5.21159e-06
Uterus	1337	0.05	3.73972e-05
Vagina	1344	0.05	3.72024e-05
Whole blood	7461	0.05	6.70151e-06

## Sheet: Adipose_Subcutaneous 
IBD-Adipose_Subcutaneous tissue associated genes（P_eMAGMA<=5.85E-06）
GENE	SYMBOL	CHR	START	STOP	NSNPS	ZSTAT	P
51447	IP6K2	3	48725436	48754711	18	5.3197	5.1968e-08
275	AMT	3	49454211	49460111	91	4.8052	7.7301e-07
84276	NICN1	3	49459766	49466777	57	4.8042	7.7704e-07
327	APEH	3	49711427	49720936	32	5.6466	8.1833e-09
4485	MST1	3	49721380	49726196	26	5.977	1.1368e-09
63891	RNF123	3	49726950	49758962	82	4.8786	5.3424e-07
4486	MST1R	3	49924435	49941311	45	4.6694	1.5102e-06
10180	RBM6	3	49977474	50114685	108	4.9215	4.2935e-07
1611	DAP	5	10679342	10761387	11	4.509	3.2563e-06
2550	GABBR1	6	29570005	29600962	156	5.9853	1.0801e-09
346171	ZFP57	6	29640169	29644931	904	7.2188	2.6219e-13
554223	NA	6	29759683	29765584	579	5.1205	1.5237e-07
3105	HLA-A	6	29910247	29913661	597	6.6589	1.3795e-11
30834	POLR1H	6	30029017	30032686	228	5.5324	1.5798e-08
6992	PPP1R11	6	30034932	30038110	21	6.5693	2.5268e-11
57176	VARS2	6	30881982	30894236	518	5.3738	3.8547e-08
170679	PSORS1C1	6	31082608	31107869	745	4.4612	4.075e-06
54535	CCHCR1	6	31110216	31126015	731	4.7958	8.1019e-07
5460	POU5F1	6	31132114	31138451	724	4.5131	3.194e-06
100507436	MICA	6	31367561	31383090	322	4.9223	4.2763e-07
4277	MICB	6	31462054	31478901	495	5.9324	1.4929e-09
199	AIF1	6	31582969	31584798	28	4.7132	1.2194e-06
7917	BAG6	6	31606805	31620953	214	4.6004	2.1081e-06
7918	GPANK1	6	31629006	31634060	129	4.5815	2.3085e-06
58496	LY6G5B	6	31638728	31640227	536	5.4617	2.3586e-08
80741	LY6G5C	6	31644461	31648150	140	4.6138	1.9773e-06
6499	SKIV2L	6	31926581	31937532	390	4.8315	6.7752e-07
720	C4A	6	31949834	31970457	727	6.3708	9.3999e-11
721	C4B	6	31982572	32003195	255	5.8886	1.9474e-09
1589	CYP21A2	6	32006093	32009447	460	5.9508	1.3342e-09
1388	ATF6B	6	32083045	32096017	351	4.52	3.0925e-06
177	AGER	6	32148745	32152099	233	4.8177	7.2624e-07
4855	NOTCH4	6	32162620	32191844	641	6.6718	1.2635e-11
3122	HLA-DRA	6	32407619	32412823	158	6.1277	4.4587e-10
3127	HLA-DRB5	6	32485151	32498006	673	6.5902	2.1959e-11
3123	HLA-DRB1	6	32546546	32557613	442	6.562	2.654e-11
3117	HLA-DQA1	6	32605169	32612152	544	7.589	1.6116e-14
3119	HLA-DQB1	6	32627241	32634466	596	8.8087	6.3311e-19
3118	HLA-DQA2	6	32709156	32714664	544	7.589	1.6116e-14
3120	HLA-DQB2	6	32723837	32731330	558	8.4782	1.1435e-17
3112	HLA-DOB	6	32780540	32784825	250	6.6219	1.7734e-11
6891	TAP2	6	32789610	32806547	182	5.8575	2.3489e-09
2768	GNA12	7	2767739	2883963	15	4.5083	3.2681e-06
26086	GPSM1	9	139221932	139254057	12	4.7273	1.1378e-06
9023	CH25H	10	90965694	90967071	4	4.636	1.7762e-06
1244	ABCC2	10	101542457	101611662	3	5.2589	7.2445e-08
7529	YWHAB	20	43514240	43537173	4	4.7627	9.5515e-07
80336	PABPC1L	20	43538701	43587585	1	4.9603	3.52e-07

## Sheet: Adipose_Viscera 
IBD-Adipose_Viscera tissue associated genes（P_eMAGMA<=7.47E-06）
GENE	SYMBOL	CHR	START	STOP	NSNPS	ZSTAT	P
7059	THBS3	1	155165379	155177772	28	4.4438	4.4201e-06
275	AMT	3	49454211	49460111	75	4.3822	5.8744e-06
327	APEH	3	49711427	49720936	17	5.6325	8.8802e-09
4485	MST1	3	49721380	49726196	20	5.9421	1.4073e-09
63891	RNF123	3	49726950	49758962	45	4.8789	5.3348e-07
29925	GMPPB	3	49758909	49761407	71	4.7754	8.9694e-07
10180	RBM6	3	49977474	50114685	92	4.8928	4.9695e-07
346171	ZFP57	6	29640169	29644931	811	6.9232	2.2082e-12
554223	NA	6	29759683	29765584	411	5.0167	2.6279e-07
3105	HLA-A	6	29910247	29913661	243	5.8323	2.7333e-09
30834	POLR1H	6	30029017	30032686	160	5.1369	1.3968e-07
80352	RNF39	6	30038043	30043628	38	5.3642	4.0662e-08
11074	TRIM31	6	30070674	30080867	60	6.2517	2.03e-10
170679	PSORS1C1	6	31082608	31107869	698	4.5293	2.9586e-06
54535	CCHCR1	6	31110216	31126015	597	4.6961	1.3258e-06
5460	POU5F1	6	31132114	31138451	555	4.5727	2.4072e-06
3107	HLA-C	6	31236526	31239913	404	4.7019	1.2891e-06
100507436	MICA	6	31367561	31383090	237	4.8466	6.2805e-07
4277	MICB	6	31462054	31478901	345	4.8306	6.8051e-07
58496	LY6G5B	6	31638728	31640227	227	4.7827	8.6479e-07
1192	CLIC1	6	31698358	31705095	64	4.5088	3.2598e-06
4758	NEU1	6	31826829	31830709	4	7.5134	2.8801e-14
720	C4A	6	31949834	31970457	445	6.0758	6.1695e-10
721	C4B	6	31982572	32003195	69	4.5216	3.0693e-06
4855	NOTCH4	6	32162620	32191844	481	6.2369	2.2312e-10
3122	HLA-DRA	6	32407619	32412823	23	5.4509	2.5063e-08
3127	HLA-DRB5	6	32485151	32498006	571	6.8506	3.6782e-12
3123	HLA-DRB1	6	32546546	32557613	176	5.6476	8.1349e-09
3117	HLA-DQA1	6	32605169	32612152	424	7.2857	1.5999e-13
3119	HLA-DQB1	6	32627241	32634466	439	7.7975	3.1577e-15
3118	HLA-DQA2	6	32709156	32714664	424	7.2857	1.5999e-13
3120	HLA-DQB2	6	32723837	32731330	438	8.3377	3.7877e-17
3112	HLA-DOB	6	32780540	32784825	194	5.117	1.5523e-07
5698	PSMB9	6	32821927	32827628	204	5.8113	3.0995e-09
2768	GNA12	7	2767739	2883963	20	4.5965	2.1478e-06
9919	SEC16A	9	139334548	139379297	10	4.7977	8.0236e-07
159296	NKX2-3	10	101292690	101296281	2	5.0499	2.2101e-07
112812	FDX2	19	10420887	10427241	1	4.5648	2.5e-06
26205	GMEB2	20	62218955	62258381	15	5.1243	1.4932e-07

## Sheet: Adrenal_Gland
IBD-Adrenal_Gland tissue associated genes（P_eMAGMA<= 1.23E-05）
GENE	SYMBOL	CHR	START	STOP	NSNPS	ZSTAT	P
255104	TMCO4	1	20008706	20126424	2	5.8822	2.0246e-09
23252	OTUD3	1	20208356	20239438	2	5.8782	2.0734e-09
51447	IP6K2	3	48725436	48754711	14	5.4027	3.282e-08
346171	ZFP57	6	29640169	29644931	454	5.8782	2.0741e-09
11074	TRIM31	6	30070674	30080867	63	5.4145	3.0732e-08
100507436	MICA	6	31367561	31383090	138	4.5976	2.1374e-06
720	C4A	6	31949834	31970457	241	5.901	1.807e-09
1589	CYP21A2	6	32006093	32009447	6	4.4839	3.6641e-06
6048	RNF5	6	32146162	32148570	191	5.0573	2.1265e-07
3117	HLA-DQA1	6	32605169	32612152	216	6.5219	3.4706e-11
3119	HLA-DQB1	6	32627241	32634466	50	4.6304	1.8245e-06
3118	HLA-DQA2	6	32709156	32714664	216	6.5219	3.4706e-11
3120	HLA-DQB2	6	32723837	32731330	176	7.9906	6.7143e-16
3112	HLA-DOB	6	32780540	32784825	111	5.6573	7.6879e-09
80336	PABPC1L	20	43538701	43587585	5	4.7591	9.7237e-07

## Sheet: Artery_Aorta
IBD-Artery_Aorta tissue associated genes（P_eMAGMA<= 7.21E-06）
GENE	SYMBOL	CHR	START	STOP	NSNPS	ZSTAT	P
55765	INAVA	1	200860627	200884864	6	5.5178	1.7161e-08
51447	IP6K2	3	48725436	48754711	32	4.7124	1.2242e-06
6988	TCTA	3	49449639	49453909	10	5.3577	4.2148e-08
275	AMT	3	49454211	49460111	86	4.7039	1.2764e-06
84276	NICN1	3	49459766	49466777	64	4.415	5.0497e-06
327	APEH	3	49711427	49720936	16	5.3129	5.3954e-08
4485	MST1	3	49721380	49726196	12	5.273	6.7102e-08
63891	RNF123	3	49726950	49758962	36	4.492	3.527e-06
4486	MST1R	3	49924435	49941311	31	4.605	2.0626e-06
10180	RBM6	3	49977474	50114685	75	5.0448	2.27e-07
23548	TTC33	5	40711678	40756072	7	4.4743	3.8327e-06
4340	MOG	6	29624758	29640149	138	5.1137	1.5799e-07
346171	ZFP57	6	29640169	29644931	675	6.7375	8.0592e-12
554223	NA	6	29759683	29765584	416	4.7608	9.6396e-07
3105	HLA-A	6	29910247	29913661	586	5.8969	1.8515e-09
30834	POLR1H	6	30029017	30032686	213	6.0108	9.2285e-10
170954	PPP1R18	6	30644166	30655672	347	5.1909	1.0462e-07
57176	VARS2	6	30881982	30894236	461	4.4689	3.9317e-06
170679	PSORS1C1	6	31082608	31107869	474	4.9776	3.2186e-07
54535	CCHCR1	6	31110216	31126015	386	4.4798	3.7357e-06
3107	HLA-C	6	31236526	31239913	775	4.4631	4.0383e-06
4277	MICB	6	31462054	31478901	404	4.9156	4.4253e-07
58496	LY6G5B	6	31638728	31640227	441	5.4536	2.4674e-08
720	C4A	6	31949834	31970457	466	6.1079	5.0468e-10
721	C4B	6	31982572	32003195	81	4.7587	9.7445e-07
1589	CYP21A2	6	32006093	32009447	200	5.307	5.5719e-08
6048	RNF5	6	32146162	32148570	19	4.3701	6.2104e-06
4855	NOTCH4	6	32162620	32191844	144	5.2454	7.799e-08
3127	HLA-DRB5	6	32485151	32498006	487	5.8153	3.0255e-09
3123	HLA-DRB1	6	32546546	32557613	294	6.4828	4.5004e-11
3117	HLA-DQA1	6	32605169	32612152	336	6.6315	1.6613e-11
3119	HLA-DQB1	6	32627241	32634466	378	6.7788	6.0594e-12
3118	HLA-DQA2	6	32709156	32714664	336	6.6315	1.6613e-11
3120	HLA-DQB2	6	32723837	32731330	290	8.7627	9.533e-19
3112	HLA-DOB	6	32780540	32784825	230	6.4377	6.0631e-11
6890	TAP1	6	32812986	32821748	39	4.3619	6.4476e-06
3108	HLA-DMA	6	32916391	32920900	7	5.3384	4.6895e-08
26086	GPSM1	9	139221932	139254057	18	4.3842	5.8201e-06
7529	YWHAB	20	43514240	43537173	5	4.6932	1.3445e-06
26205	GMEB2	20	62218955	62258381	17	4.55	2.6817e-06
51750	RTEL1	20	62289163	62327606	26	4.9533	3.6477e-07

## Sheet: Artery_Coronary
IBD-Artery_Coronary tissue associated genes（P_eMAGMA<= 1.71E-05）
GENE	SYMBOL	CHR	START	STOP	NSNPS	ZSTAT	P
4485	MST1	3	49721380	49726196	7	5.0109	2.709e-07
63891	RNF123	3	49726950	49758962	26	4.4078	5.2224e-06
10180	RBM6	3	49977474	50114685	39	4.2764	9.4983e-06
346171	ZFP57	6	29640169	29644931	390	5.8033	3.2507e-09
3105	HLA-A	6	29910247	29913661	139	4.4416	4.4644e-06
100507436	MICA	6	31367561	31383090	141	4.3811	5.9039e-06
4277	MICB	6	31462054	31478901	140	4.6054	2.0584e-06
720	C4A	6	31949834	31970457	121	4.8661	5.6899e-07
1589	CYP21A2	6	32006093	32009447	3	5.3072	5.5673e-08
3127	HLA-DRB5	6	32485151	32498006	345	5.4209	2.9655e-08
3123	HLA-DRB1	6	32546546	32557613	28	6.5084	3.7987e-11
3117	HLA-DQA1	6	32605169	32612152	243	6.4612	5.1924e-11
3119	HLA-DQB1	6	32627241	32634466	150	6.7052	1.0055e-11
3118	HLA-DQA2	6	32709156	32714664	243	6.4612	5.1924e-11
3120	HLA-DQB2	6	32723837	32731330	153	7.481	3.6868e-14
3112	HLA-DOB	6	32780540	32784825	143	6.1328	4.3181e-10
3663	IRF5	7	128577976	128590089	1	4.3515	6.76e-06

## Sheet: Artery_Tibial
MS-Artery_Tibial tissue associated genes（P_eMAGMA<=5.82E-06）
GENE	SYMBOL	CHR	START	STOP	NSNPS	ZSTAT	P
55765	INAVA	1	200860627	200884864	10	5.8626	2.2786e-09
779	CACNA1S	1	201008635	201081694	7	5.0545	2.1573e-07
647219	ASCL5	1	201083081	201084500	20	4.5616	2.538e-06
51447	IP6K2	3	48725436	48754711	48	5.3175	5.261e-08
387	RHOA	3	49396569	49449526	17	4.4808	3.7186e-06
275	AMT	3	49454211	49460111	102	4.8784	5.3474e-07
84276	NICN1	3	49459766	49466777	82	4.6576	1.5994e-06
4485	MST1	3	49721380	49726196	23	5.7877	3.5682e-09
63891	RNF123	3	49726950	49758962	56	5.0269	2.4928e-07
9807	IP6K1	3	49761728	49823973	40	4.7775	8.8738e-07
389118	CDHR4	3	49828165	49837254	27	5.1455	1.3338e-07
10180	RBM6	3	49977474	50114685	97	5.0173	2.6206e-07
8372	HYAL3	3	50330259	50336899	61	5.0732	1.9563e-07
6584	SLC22A5	5	131705396	131731306	35	4.5855	2.2642e-06
7932	OR2H2	6	29553818	29556745	23	4.4944	3.4883e-06
4340	MOG	6	29624758	29640149	192	6.1379	4.182e-10
346171	ZFP57	6	29640169	29644931	925	7.124	5.2427e-13
3134	HLA-F	6	29691117	29695073	156	5.0707	1.982e-07
554223	NA	6	29759683	29765584	363	4.6792	1.4401e-06
3105	HLA-A	6	29910247	29913661	530	6.2619	1.9019e-10
30834	POLR1H	6	30029017	30032686	132	4.7556	9.8905e-07
7726	TRIM26	6	30152232	30181271	240	4.9477	3.7557e-07
57176	VARS2	6	30881982	30894236	609	5.6384	8.5797e-09
170679	PSORS1C1	6	31082608	31107869	715	4.9943	2.9521e-07
54535	CCHCR1	6	31110216	31126015	683	4.5107	3.2311e-06
5460	POU5F1	6	31132114	31138451	653	4.5966	2.1471e-06
3107	HLA-C	6	31236526	31239913	959	5.1452	1.3365e-07
100507436	MICA	6	31367561	31383090	414	4.4271	4.7765e-06
4277	MICB	6	31462054	31478901	471	5.7355	4.8598e-09
534	ATP6V1G2	6	31512228	31514625	302	4.8734	5.4845e-07
7917	BAG6	6	31606805	31620953	561	5.6978	6.0689e-09
7918	GPANK1	6	31629006	31634060	74	4.5978	2.1346e-06
58496	LY6G5B	6	31638728	31640227	402	5.89	1.9315e-09
6499	SKIV2L	6	31926581	31937532	468	5.8025	3.2658e-09
720	C4A	6	31949834	31970457	497	5.902	1.7958e-09
1589	CYP21A2	6	32006093	32009447	359	5.5516	1.4155e-08
6048	RNF5	6	32146162	32148570	207	5.1599	1.2354e-07
177	AGER	6	32148745	32152099	168	4.914	4.4616e-07
4855	NOTCH4	6	32162620	32191844	181	4.5821	2.3016e-06
3127	HLA-DRB5	6	32485151	32498006	655	6.5991	2.0677e-11
3123	HLA-DRB1	6	32546546	32557613	259	6.0947	5.4819e-10
3117	HLA-DQA1	6	32605169	32612152	572	7.981	7.256e-16
3119	HLA-DQB1	6	32627241	32634466	533	7.4554	4.4787e-14
3118	HLA-DQA2	6	32709156	32714664	572	7.981	7.256e-16
3120	HLA-DQB2	6	32723837	32731330	431	8.4881	1.0501e-17
3112	HLA-DOB	6	32780540	32784825	318	7.4855	3.5632e-14
6891	TAP2	6	32789610	32806547	150	5.2498	7.6136e-08
3108	HLA-DMA	6	32916391	32920900	34	4.6224	1.897e-06
2768	GNA12	7	2767739	2883963	20	4.7778	8.859e-07
3663	IRF5	7	128577976	128590089	22	4.4005	5.399e-06
10807	ENTR1	9	139296374	139305054	22	4.7357	1.0917e-06
7529	YWHAB	20	43514240	43537173	3	4.4723	3.869e-06
10953	TOMM34	20	43570771	43589114	6	4.5629	2.5221e-06
26205	GMEB2	20	62218955	62258381	9	4.4285	4.7449e-06
51750	RTEL1	20	62289163	62327606	29	4.8158	7.329e-07

## Sheet: Brain_Amygdala
IBD-Brain_Amygdala tissue associated genes（P_eMAGMA<= 3.34E-05）
GENE	SYMBOL	CHR	START	STOP	NSNPS	ZSTAT	P
4485	MST1	3	49721380	49726196	9	5.1622	1.2204e-07
100507436	MICA	6	31367561	31383090	50	4.4537	4.2207e-06
720	C4A	6	31949834	31970457	120	4.8829	5.2263e-07
3123	HLA-DRB1	6	32546546	32557613	81	6.126	4.5061e-10
3117	HLA-DQA1	6	32605169	32612152	130	6.723	8.9016e-12
3119	HLA-DQB1	6	32627241	32634466	83	6.6341	1.6327e-11
3118	HLA-DQA2	6	32709156	32714664	130	6.723	8.9016e-12
3120	HLA-DQB2	6	32723837	32731330	58	6.9633	1.6614e-12
3112	HLA-DOB	6	32780540	32784825	55	4.858	5.9279e-07
3108	HLA-DMA	6	32916391	32920900	1	5.1833	1.09e-07
1738	DLD	7	107531586	107561643	5	4.389	5.6929e-06
56623	INPP5E	9	139323067	139334305	2	4.1287	1.824e-05
100125288	ZGLP1	19	10415479	10420233	2	4.1967	1.354e-05
80336	PABPC1L	20	43538701	43587585	3	4.4723	3.869e-06

## Sheet: Brain_Anterior_cingulate_cortex
IBD-Brain_Anterior_cingulate_cortex_BA24 tissue associated genes（P_eMAGMA<= 2.16E-05）
GENE	SYMBOL	CHR	START	STOP	NSNPS	ZSTAT	P
2876	GPX1	3	49394609	49395791	16	4.4595	4.1085e-06
63891	RNF123	3	49726950	49758962	18	4.4556	4.1832e-06
10180	RBM6	3	49977474	50114685	25	4.3031	8.4217e-06
1611	DAP	5	10679342	10761387	2	4.1415	1.7252e-05
3134	HLA-F	6	29691117	29695073	1	4.9102	4.55e-07
100507436	MICA	6	31367561	31383090	57	4.4946	3.4846e-06
720	C4A	6	31949834	31970457	104	4.8011	7.8889e-07
4855	NOTCH4	6	32162620	32191844	2	6.9244	2.1886e-12
3122	HLA-DRA	6	32407619	32412823	14	5.7231	5.2302e-09
3127	HLA-DRB5	6	32485151	32498006	230	5.5166	1.7283e-08
3123	HLA-DRB1	6	32546546	32557613	164	5.4671	2.2873e-08
3117	HLA-DQA1	6	32605169	32612152	127	6.3829	8.6862e-11
3119	HLA-DQB1	6	32627241	32634466	95	6.6419	1.548e-11
3118	HLA-DQA2	6	32709156	32714664	127	6.3829	8.6862e-11
3120	HLA-DQB2	6	32723837	32731330	85	6.7327	8.3273e-12
3112	HLA-DOB	6	32780540	32784825	96	4.3403	7.1141e-06
6891	TAP2	6	32789610	32806547	4	4.6185	1.9323e-06
6046	BRD2	6	32936437	32949282	2	4.285	9.1372e-06
1738	DLD	7	107531586	107561643	7	4.5465	2.7279e-06
26086	GPSM1	9	139221932	139254057	9	4.3516	6.7577e-06
56623	INPP5E	9	139323067	139334305	11	4.7092	1.2435e-06
100125288	ZGLP1	19	10415479	10420233	1	4.5648	2.5e-06
80336	PABPC1L	20	43538701	43587585	4	4.5324	2.9156e-06

## Sheet: Brain_Caudate_basal_ganglia 
IBD-Brain_Caudate_basal_ganglia tissue associated genes（P_eMAGMA<= 1.28E-05）
GENE	SYMBOL	CHR	START	STOP	NSNPS	ZSTAT	P
4485	MST1	3	49721380	49726196	7	5.1268	1.4735e-07
4486	MST1R	3	49924435	49941311	14	4.56	2.558e-06
554223	NA	6	29759683	29765584	189	5.9272	1.5409e-09
100507436	MICA	6	31367561	31383090	136	4.5906	2.2104e-06
720	C4A	6	31949834	31970457	217	5.1588	1.2426e-07
721	C4B	6	31982572	32003195	3	5.2107	9.4087e-08
56244	BTNL2	6	32362513	32374900	50	6.669	1.2881e-11
3122	HLA-DRA	6	32407619	32412823	33	6.5638	2.6225e-11
3127	HLA-DRB5	6	32485151	32498006	215	4.3487	6.8482e-06
3123	HLA-DRB1	6	32546546	32557613	226	5.5086	1.8085e-08
3117	HLA-DQA1	6	32605169	32612152	202	6.1752	3.3039e-10
3119	HLA-DQB1	6	32627241	32634466	136	6.6203	1.792e-11
3118	HLA-DQA2	6	32709156	32714664	202	6.1752	3.3039e-10
3120	HLA-DQB2	6	32723837	32731330	116	6.9603	1.6975e-12
3112	HLA-DOB	6	32780540	32784825	128	4.6799	1.4351e-06
155185	AMZ1	7	2719163	2755069	12	4.3846	5.8101e-06
1738	DLD	7	107531586	107561643	6	4.6134	1.9805e-06
56623	INPP5E	9	139323067	139334305	17	4.5652	2.4953e-06
80336	PABPC1L	20	43538701	43587585	3	4.4723	3.869e-06
54923	LIME1	20	62367480	62370460	6	4.2205	1.2188e-05

[truncated: 38 more sheets: Brain_Cerebellar_Hemisphere, Brain_Cerebellum, Brain_Cortex, Brain_Frontal_Cortex_BA9, Brain_Hippocampus, Brain_Hypothalamus, Brain_Nucleus_accumbens_basal_g, Brain_Putamen_basal_ganglia, Brain_Spinal_cord_cervical_c-1, Brain_Substantia_nigra, Breast_Mammary , Cells_EBV-transformed_lymphocyt, Colon_Sigmoid, Colon_Transverse, Esophagus_Gastroesophageal_Junc, Esophagus_Mucosa, Esophagus_Muscularis, Heart_Atrial_Appendage , Heart_Left_Ventricle, Liver …]
