# Supplementary material for: Identifying shared genetic loci and common risk genes of rheumatoid arthritis associated with three autoimmune diseases based on large-scale cross-trait genome-wide association studies
Source: Front Immunol. 2023 Jun 12;14:1160397. doi: 10.3389/fimmu.2023.1160397 (PMC10291128; doi:10.3389/fimmu.2023.1160397)
Supplement: Supplementary file 8 [file Table_8.xlsx]

## Sheet: T1D-e-MAGMA_result
e-MAGMA results for type 1 diabetes in 47tissues/cells
Gene_ID	Gene_alias	Chr	Start	Stop
2275	FHL3	1	38462439	38471199
51118	UTP11	1	38478384	38490497
8761	PABPC4	1	40026485	40042522
260425	MAGI3	1	113933087	114228545
64858	DCLRE1B	1	114447915	114456708
56944	OLFML3	1	114522030	114524875
80143	SIKE1	1	115312100	115323308
5996	RGS1	1	192544857	192549159
23271	CAMSAP2	1	200708686	200829832
85414	SLC45A3	1	205626979	205649630
84162	BLTP1	4	123073488	123283914
10590	SCGN	6	25652429	25702011
11118	BTN3A2	6	26365387	26378548
10385	BTN2A2	6	26383111	26395102
11119	BTN3A1	6	26402465	26415444
10384	BTN3A3	6	26440700	26453643
11120	BTN2A1	6	26458132	26476849
10473	HMGN4	6	26538572	26547165
29777	ABT1	6	26597171	26600278
79692	ZNF322	6	26634611	26659980
8970	H2BC11	6	27093912	27100743
85236	H2BC12	6	27106072	27114637
8294	H4C9	6	27106924	27108258
10279	PRSS16	6	27215480	27224399
346157	ZNF391	6	27356524	27371683
7718	ZNF165	6	28048482	28057341
80345	ZSCAN16	6	28092334	28097864
7745	ZKSCAN8	6	28109688	28127250
7746	ZSCAN9	6	28193029	28201265
222698	NKAPL	6	28227075	28228736
7741	ZSCAN26	6	28234788	28246001
64288	ZSCAN31	6	28292514	28321972
80317	ZKSCAN3	6	28317691	28336954
222696	ZSCAN23	6	28399373	28411279
5987	TRIM27	6	28870779	28891768
282890	ZNF311	6	28962562	28973037
116511	MAS1L	6	29454543	29455679
2550	GABBR1	6	29570005	29600962
346171	ZFP57	6	29640169	29644931
3134	HLA-F	6	29691117	29695073
3135	HLA-G	6	29794756	29798899
3105	HLA-A	6	29910247	29913661
30834	POLR1H	6	30029017	30032686
6992	PPP1R11	6	30034932	30038110
80352	RNF39	6	30038043	30043628
7726	TRIM26	6	30152232	30181271
56658	TRIM39	6	30294227	30311506
202658	TRIM39-RPP21	6	30297088	30314635
79897	RPP21	6	30312897	30314635
3133	HLA-E	6	30457183	30461982
23	ABCF1	6	30539170	30559309
79969	ATAT1	6	30594613	30614598
8449	DHX16	6	30620896	30640830
170954	PPP1R18	6	30644166	30655672
11270	NRM	6	30655824	30659197
9656	MDC1	6	30667584	30685458
203068	TUBB	6	30688012	30693199
10211	FLOT1	6	30695506	30710687
8870	IER3	6	30710976	30712327
57176	VARS2	6	30881982	30894236
389376	SFTA2	6	30899127	30899952
170679	PSORS1C1	6	31082608	31107869
170680	PSORS1C2	6	31105311	31107127
54535	CCHCR1	6	31110216	31126015
6941	TCF19	6	31126303	31134183
5460	POU5F1	6	31132114	31138451
3107	HLA-C	6	31236526	31239913
3106	HLA-B	6	31321649	31324989
100507436	MICA	6	31367561	31383090
4277	MICB	6	31462054	31478901
7919	DDX39B	6	31497996	31510252
534	ATP6V1G2	6	31512228	31514625
4795	NFKBIL1	6	31514628	31526606
7940	LST1	6	31553956	31556686
259197	NCR3	6	31556660	31560762
199	AIF1	6	31582969	31584798
7916	PRRC2A	6	31588450	31605554
7917	BAG6	6	31606805	31620953
55937	APOM	6	31620187	31625987
7918	GPANK1	6	31629006	31634060
1460	CSNK2B	6	31632995	31637844
58496	LY6G5B	6	31638728	31640227
80741	LY6G5C	6	31644461	31648150
7920	ABHD16A	6	31654726	31671137
23564	DDAH2	6	31694817	31698039
1192	CLIC1	6	31698358	31705095
4439	MSH5	6	31707725	31730455
57819	LSM2	6	31765169	31774761
50854	SNHG32	6	31802693	31807541
717	C2	6	31865562	31913449
221527	ZBTB12	6	31867394	31869769
7936	NELFE	6	31919864	31926864
6499	SKIC2	6	31926581	31937532
1797	DXO	6	31937588	31940032
8859	STK19	6	31938952	31949223
720	C4A	6	31949834	31970457
721	C4B	6	31982572	32003195
1589	CYP21A2	6	32006093	32009447
1388	ATF6B	6	32083045	32096017
63943	FKBPL	6	32096484	32098067
80863	PRRT1	6	32116140	32119720
9374	PPT2	6	32121229	32131458
177	AGER	6	32148745	32152099
5089	PBX2	6	32152510	32157963
4855	NOTCH4	6	32162620	32191844
3122	HLA-DRA	6	32407619	32412823
3127	HLA-DRB5	6	32485151	32498006
3123	HLA-DRB1	6	32546546	32557613
3117	HLA-DQA1	6	32605169	32612152
3119	HLA-DQB1	6	32627241	32634466
3118	HLA-DQA2	6	32709156	32714664
3120	HLA-DQB2	6	32723837	32731330
3112	HLA-DOB	6	32780540	32784825
6891	TAP2	6	32789610	32806547
5696	PSMB8	6	32808494	32812712
6890	TAP1	6	32812986	32821748
5698	PSMB9	6	32821927	32827628
3108	HLA-DMA	6	32916391	32920900
6046	BRD2	6	32936437	32949282
3111	HLA-DOA	6	32971959	32977389
3113	HLA-DPA1	6	33032346	33048555
3115	HLA-DPB1	6	33043703	33057473
1302	COL11A2	6	33130469	33160245
6257	RXRB	6	33161362	33168630
7923	HSD17B8	6	33172414	33174608
6015	RING1	6	33176286	33180499
6222	RPS18	6	33239852	33244281
8705	B3GALT4	6	33244917	33246602
9277	WDR46	6	33246682	33257304
6892	TAPBP	6	33267471	33282164
9278	ZBTB22	6	33282182	33285719
1616	DAXX	6	33286335	33290793
578	BAK1	6	33540323	33548072
3710	ITPR3	6	33587951	33664351
84300	UQCC2	6	33664538	33679528
221496	LEMD2	6	33738990	33756906
387103	CENPW	6	126660660	126670548
3201	HOXA4	7	27168126	27170399
3204	HOXA7	7	27193335	27196296
3205	HOXA9	7	27202057	27205149
51312	SLC25A37	8	23386363	23432976
92170	MTG1	10	135207621	135234174
29763	PACSIN3	11	47199073	47208010
26472	PPP1R14B	11	64011951	64014413
283234	CCDC88B	11	64107690	64125006
1911	PHC1	12	9067292	9094063
4074	M6PR	12	9092957	9102357
10219	KLRG1	12	9142137	9163343
160365	CLECL1P	12	9868456	9885895
6821	SUOX	12	56391043	56399309
64375	IKZF4	12	56401268	56432219
6231	RPS26	12	56435686	56438007
25895	EEF1AKMT3	12	58166383	58176324
10102	TSFM	12	58176528	58196639
91419	ATP23	12	58335324	58351052
29902	FAM216A	12	110906232	110928192
51699	VPS29	12	110929330	110939916
217	ALDH2	12	112204691	112247789
8550	MAPKAPK5	12	112280032	112331228
89894	TMEM116	12	112369086	112451023
80018	NAA25	12	112464493	112546826
283450	HECTD4	12	112597992	112820113
23274	CLEC16A	16	11038345	11276046
116028	RMI2	16	11439311	11445617
55911	APOBR	16	28505970	28510291
112869	SGF29	16	28565249	28603111
6799	SULT1A2	16	28603264	28611058
6817	SULT1A1	16	28616908	28634907
11273	ATXN2L	16	28834369	28848558
7284	TUFM	16	28853732	28857729
25970	SH2B1	16	28872939	28885534
84901	NFATC2IP	16	28962318	28977786
27040	LAT	16	28996147	29002104
10428	CFDP1	16	75327608	75467387
94103	ORMDL3	17	38077294	38083884
284110	GSDMA	17	38119226	38134019
9862	MED24	17	38175350	38210889
22794	CASC3	17	38296507	38328431
6605	SMARCE1	17	38781214	38805658
90507	SCRN2	17	45915047	45918699
80320	SP6	17	45922280	45933240
55163	PNPO	17	46018889	46026674
80279	CDK5RAP3	17	46047894	46059152
29916	SNX11	17	46184911	46200109
11322	TMC6	17	76108999	76128488
9144	SYNGR2	17	76164632	76169009
7297	TYK2	19	10461204	10491248
25865	PRKD2	19	47177573	47220384
79147	FKRP	19	47249303	47261832
53347	UBASH3A	21	43823971	43867790
326	AIRE	21	45705721	45718102
5211	PFKL	21	45719925	45747261
8563	THOC5	22	29904156	29949749
8508	NIPSNAP1	22	29950797	29977326
29796	UQCR10	22	30163358	30166402
8897	MTMR3	22	30279149	30426857
3633	INPP5B	1	38326369	38412729
353500	BMP8A	1	39957318	39995541
10745	PHTF1	1	114239824	114302165
387032	ZKSCAN4	6	28212404	28227030
84547	PGBD1	6	28249314	28270326
9753	ZSCAN12	6	28346598	28367544
7932	OR2H2	6	29553818	29556745
11074	TRIM31	6	30070674	30080867
2968	GTF2H4	6	30875957	30881883
135656	MUCL3	6	30908777	30921998
80737	VWA7	6	31733178	31745108
3304	HSPA1B	6	31789964	31798032
4758	NEU1	6	31826829	31830709
10919	EHMT2	6	31847536	31865464
8935	SKAP2	7	26697397	27034862
27044	SND1	7	127292043	127732659
2222	FDFT1	8	11653467	11696818
1571	CYP2E1	10	135340300	135352627
10540	DCTN2	12	57923833	57941114
5409	PNMT	17	37824234	37826728
93210	PGAP3	17	37827375	37844310
55876	GSDMB	17	38060848	38074903
201176	ARHGAP27	17	43471268	43510282
124995	MRPL10	17	45900638	45908907
9817	KEAP1	19	10596796	10614054
10946	SF3A3	1	38422647	38456019
10717	AP4B1	1	114437370	114447741
6568	SLC17A1	6	25783125	25832287
10786	SLC17A3	6	25845328	25874471
8339	H2BC8	6	26216428	26216872
8363	H4C11	6	27791903	27792258
7148	TNXB	6	32008932	32077151
6048	RNF5	6	32146162	32148570
56244	BTNL2	6	32362513	32374900
117289	TAGAP	6	159455500	159466184
283373	ANKRD52	12	56631591	56652143
51228	GLTP	12	110288748	110318293
1512	CTSH	15	79214092	79237436
79874	RABEP2	16	28915742	28937339
11140	CDC37	19	10501809	10514271
284358	MAMSTR	19	49215999	49222976
284359	IZUMO1	19	49244073	49250831
114904	C1QTNF6	22	37576206	37594341
8880	FUBP1	1	78409740	78444839
9860	LRIG2	1	113615792	113667824
3899	AFF3	2	100162326	100759037
3516	RBPJ	4	26165077	26436753
10475	TRIM38	6	25962917	25987557
8365	H4C8	6	26281278	26285844
8341	H2BC15	6	27805544	27821533
114821	ZBED9	6	28539407	28555112
4340	MOG	6	29624758	29640149
780	DDR1	6	30850694	30867933
4049	LTA	6	31539876	31542101
80740	LY6G6C	6	31686425	31689511
629	CFB	6	31913721	31919861
3109	HLA-DMB	6	32902406	32908847
5863	RGL2	6	33259431	33267386
3159	HMGA1	6	34204577	34214008
252969	NEIL2	8	11627172	11644854
10658	CELF1	11	47487489	47574792
8651	SOCS1	16	11348274	11350039
388228	SBK1	16	28270041	28335170
26471	NUPR1	16	28548662	28550495
83985	SPNS1	16	28986028	28995869
5141	PDE4A	19	10527449	10580307
54922	RASIP1	19	49223842	49244136
66036	MTMR9	8	11142000	11185655
503542	SPRN	10	135234170	135238623
64064	OXCT2	1	40235197	40237020
204851	HIPK1	1	114471819	114520491
79172	CENPO	2	25016175	25045245
109	ADCY3	2	25042038	25142602
25976	TIPARP	3	156392205	156424559
3077	HFE	6	26087422	26096438
8353	H3C6	6	26224427	26227706
2794	GNL1	6	30509154	30525371
28973	MRPS18B	6	30585275	30594174
4050	LTB	6	31548335	31550202
401251	SAPCD1	6	31730773	31732627
3305	HSPA1L	6	31777396	31790093
6293	VPS52	6	33218049	33239723
117283	IP6K3	6	33689415	33714762
1432	MAPK14	6	35995412	36079013
3200	HOXA3	7	27145803	27179805
1508	CTSB	8	11700033	11725646
10584	COLEC10	8	119964527	120119207
3601	IL15RA	10	5994334	6020150
84991	RBM17	10	6130949	6159422
9776	ATG13	11	46638826	46697569
3338	DNAJC4	11	63997594	64001753
2286	FKBP2	11	64008413	64011607
51267	CLEC1A	12	10223012	10251655
84329	HVCN1	12	111086491	111130276
1201	CLN3	16	28488600	28505897
100125288	ZGLP1	19	10415479	10420233
6510	SLC1A5	19	47263587	47292280
126147	NTN5	19	49164664	49176264
84164	ASCC2	22	30184597	30234293
3976	LIF	22	30636436	30642840
6732	SRPK1	6	35800811	35888957
55509	BATF3	1	212859759	212873327
394263	MUC21	6	30951485	30957675
440387	CTRB2	16	75237994	75241072
3006	H1-2	6	26055968	26056699
8334	H2AC6	6	26124370	26139337
3017	H2BC5	6	26157419	26171577
7738	ZNF184	6	27418521	27440897
80739	MPIG6B	6	31691121	31694487
7407	VARS1	6	31745295	31763712
10554	AGPAT1	6	32135983	32145888
8986	RPS6KA4	11	64126625	64139687
9564	BCAR1	16	75262928	75301951
10951	CBX1	17	46147414	46178883
10666	CD226	18	67530192	67624412
2524	FUT2	19	49199228	49209191
26191	PTPN22	1	114356433	114414375
440603	BCL2L15	1	114419436	114430230
7922	SLC39A7	6	33168603	33172214
5603	MAPK13	6	36098261	36112301
114569	MAL2	8	120220610	120257913
4856	CCN3	8	120428552	120436678
64333	ARHGAP9	12	57866038	57882756
192666	KRT24	17	38854243	38860002
90506	LRRC46	17	45908993	45915079
164633	CABP7	22	30116344	30127822
1611	DAP	5	10679342	10761387
5810	RAD1	5	34905365	34915780
63940	GPSM3	6	32158543	32163300
101927989	ZNF516-AS1	18	74199915	74205874
54854	FAM83E	19	49103857	49118098
83648	FAM167A	8	11278972	11324276
613211	DEFB134	8	11851489	11853760
254428	SLC41A1	1	205758221	205782887
6778	STAT6	12	57489187	57505196
80024	SLC8B1	12	113736571	113772934
7124	TNF	6	31543344	31546113
83650	SLC35G5	8	11188495	11189695
55299	BRIX1	5	34915820	34925787
487	ATP2A1	16	28889192	28915830
55212	BBS7	4	122745484	122791652
9583	ENTPD4	8	23284687	23315244
5771	PTPN2	18	12785477	12884337
2914	GRM4	6	33989623	34123399
2065	ERBB3	12	56473809	56497291
730005	SEC14L6	22	30920629	30942669
25981	DNAH1	3	52350335	52434513
8831	SYNGAP1	6	33387847	33421466
10537	UBD	6	29523389	29527702
29113	C6orf15	6	31079000	31080332
57827	C6orf47	6	31626075	31628549
3833	KIFC1	6	33359301	33377701
246778	IL27	16	28510683	28518155
8366	H4C2	6	26027124	26027480
11253	MAN1B1	9	139981379	140003639
29952	DPP7	9	140004992	140009204
5209	PFKFB3	10	6186843	6277508
9882	TBC1D4	13	75858809	76056782
10125	RASGRP1	15	38780302	38857661
22806	IKZF3	17	37913968	38020441
79170	PRR15L	17	46029333	46035252
55954	ZMAT5	22	30126945	30163000
149465	CFAP57	1	43638001	43720029
245812	CNPY4	7	99717265	99723131
79890	RIN3	14	92980125	93155339
1984	EIF5A	17	7210318	7215782
9842	PLEKHM1	17	43513266	43568146
135644	TRIM40	6	30103885	30116512
10107	TRIM10	6	30119722	30128711
56342	PPAN	19	10216899	10221975
1493	CTLA4	2	204732511	204738683
80864	EGFL8	6	32132382	32136062
9551	ATP5MF	7	99055784	99063824
23788	MTCH2	11	47638858	47664206
4919	ROR1	1	64239690	64647181
4853	NOTCH2	1	120454176	120639880
100507679	MUC22	6	30973729	31003179
259215	LY6G6F	6	31674625	31678372
58530	LY6G6D	6	31683048	31685698
80736	SLC44A4	6	31830969	31846823
23306	NEMP1	12	57449426	57472574
337867	UBAC2	13	99852679	100038753
8788	DLK1	14	101193202	101201467
29888	STRN4	19	47222768	47250251
54665	RSBN1	1	114304454	114355070
9750	RIPOR2	6	24804512	24936275
55604	CARMIL1	6	25279656	25620758
8357	H3C10	6	27777842	27778314
89870	TRIM15	6	30130968	30140473
5252	PHF1	6	33378773	33384230
60468	BACH2	6	90636247	91006627
9179	AP4M1	7	99699130	99704803
28981	IFT81	12	110562140	110656600
488	ATP2A2	12	110719032	110788898
11215	AKAP11	13	42846261	42897403
125113	KRT222	17	38811872	38821416
55328	RNLS	10	90033621	90343611
4192	MDK	11	46402334	46405387
5869	RAB5B	12	56367697	56390467
65012	SLC26A10P	12	58013693	58019934
4633	MYL2	12	111348623	111358404
80724	ACAD10	12	112123857	112194911
84152	PPP1R1B	17	37783177	37792878
2064	ERBB2	17	37844167	37884915
7087	ICAM5	19	10400655	10407454
4520	MTF1	1	38275239	38325292
8344	H2BC6	6	26184024	26184458
284018	C17orf58	17	65987217	65989765
5236	PGM1	1	64058947	64125916
8345	H2BC9	6	26251848	26261783
29125	C11orf21	11	2317507	2323143
23308	ICOSLG	21	45642874	45660881
51440	HPCAL4	1	40144320	40157382
8340	H2BC13	6	27775257	27775709
144717	PHETA1	12	111798455	111806925
161145	TMEM229B	14	67913801	67982445
9744	ACAP1	17	7239848	7254797
339287	MSL1	17	38278235	38293047
755	CFAP410	21	45748827	45759285
148281	SYT6	1	114631914	114696472
221545	C6orf136	6	30614816	30620987
3303	HSPA1A	6	31782952	31785719
8567	MADD	11	47290927	47351582
9976	CLEC2B	12	10004968	10022458
10220	GDF11	12	56137064	56146665
1017	CDK2	12	56360556	56366573
144715	RAD9B	12	110940005	110973952
79600	TCTN1	12	111051832	111086935
5501	PPP1CC	12	111157613	111180783
160762	CCDC63	12	111284757	111345339
23316	CUX2	12	111471828	111788358
5781	PTPN11	12	112856536	112947717
51226	COPZ2	17	46103533	46120908
125061	AFMID	17	76183398	76203782
112812	FDX2	19	10420887	10427241
696	BTN1A1	6	26500577	26510653
7287	TULP1	6	35465651	35480715
59341	TRPV4	12	110220892	110271212
9375	TM9SF2	13	100153628	100216302
8631	SKAP1	17	46210802	46507596
284058	KANSL1	17	44107282	44302740
192670	AGO4	1	36273231	36323491
51053	GMNN	6	24775159	24786327
10050	SLC17A4	6	25754927	25781403
389383	CLPSL2	6	35744343	35747329
340204	CLPSL1	6	35748831	35755841
1208	CLPS	6	35762759	35765121
83595	SOX7	8	10581278	10588084
5728	PTEN	10	89623195	89728532
142910	LIPJ	10	90346519	90366733
10019	SH2B3	12	111843720	111889427
7369	UMOD	16	20344373	20364200
51592	TRIM33	1	114935399	115053781
6668	SP2	17	45973516	46006323
4744	NEFH	22	29876181	29887279
117247	SLC16A10	6	111408728	111544608
782	CACNB1	17	37329709	37353956
3009	H1-5	6	27834570	27835359
1041	CDSN	6	31082865	31088252
3198	HOXA1	7	27132612	27135625
3202	HOXA5	7	27180671	27192309
3203	HOXA6	7	27185202	27187393
114900	C1QTNF4	11	47611216	47615961
5036	PA2G4	12	56498103	56507694
124491	TMEM170A	16	75477136	75498584
1394	CRHR1	17	43697710	43913194
53637	S1PR5	19	10623418	10628668
23499	MACF1	1	39549839	39952810
6711	SPTBN1	2	54683454	54898583
8343	H2BC7	6	26199787	26200216
8367	H4C5	6	26204873	26205249
4482	MSRA	8	9911830	10286401
23360	FNBP4	11	47738055	47789012
84872	ZC3H10	12	56512030	56517143
140465	MYL6B	12	56546040	56551771
51434	ANAPC7	12	110810705	110841535
10961	ERP29	12	112451152	112461024
1880	GPR183	13	99946789	99959749
283742	FAM98B	15	38746328	38777063
100141515	C17orf99	17	76142434	76162364
8362	H4C12	6	27798952	27799305
3695	ITGB7	12	53585102	53601065
220164	DOK6	18	67068284	67516323
116369	SLC26A8	6	35911291	35992413
3559	IL2RA	10	6052657	6104333
124626	ZPBP2	17	38024417	38034149
64699	TMPRSS3	21	43791996	43816955
133688	UGT3A1	5	35953191	36066639
255626	H2BC1	6	25727137	25727573
85235	H2AC12	6	27114861	27115341
8356	H3C12	6	27858093	27858570
26707	OR2J2	6	29141311	29142351
442191	OR14J1	6	29274467	29275432
10665	TSBP1	6	32260475	32339705
4295	MLN	6	33762449	33771793
6506	SLC1A2	11	35272752	35441610
969	CD69	12	9905082	9913497
8315	BRAP	12	112079950	112123790
2841	GPR18	13	99906967	99910682
8557	TCAP	17	37821599	37822807
5709	PSMD3	17	38137021	38154213
6753	SSTR3	22	37600277	37616472
169792	GLIS3	9	3824128	4300036
7054	TH	11	2185159	2193107
283377	SPRYD4	12	56862301	56864769
1594	CYP27B1	12	58156117	58160976
4234	METTL1	12	58162254	58165914
23348	DOCK9	13	99445741	99738660
2886	GRB7	17	37894162	37903538
1440	CSF3	17	38171614	38174066
79777	ACBD4	17	43209967	43221548
4779	NFE2L1	17	46125686	46138907
51596	CUTA	6	33384319	33386111
51277	DNAJC27	2	25166505	25194963
2355	FOSL2	2	28615704	28637516
8342	H2BC14	6	27782822	27783267
80742	PRR3	6	30524486	30532473
5514	PPP1R10	6	30568177	30585084
3199	HOXA2	7	27139973	27142394
640	BLK	8	11351521	11422108
5858	PZP	12	9301436	9360966
51184	GPN3	12	110890291	110906667
3212	HOXB2	17	46620017	46622393
3213	HOXB3	17	46626232	46667634
3214	HOXB4	17	46652869	46655743
266629	SEC14L3	22	30843946	30868034
Threshold p-value
tissue/cell	number of genes	P	threshold
Adipose_Subcutaneous	9335	0.05	5.35619e-06
Adipose_Viscera	7344	0.05	6.80828e-06
Adrenal_Gland	4588	0.05	1.0898e-05
Artery_Aorta	7655	0.05	6.53168e-06
Artery_Coronary	3397	0.05	1.47189e-05
Artery_Tibial	9384	0.05	5.32822e-06
Brain_Amygdala	1750	0.05	2.85714e-05
Brain_Anterior_cingulate_cortex_BA24	2713	0.05	1.84298e-05
Brain_Caudate_basal_ganglia	4512	0.05	1.10816e-05
Brain_Cerebellar_Hemisphere	5532	0.05	9.03832e-06
Brain_Cerebellum	6494	0.05	7.69941e-06
Brain_Cortex	4981	0.05	1.00381e-05
Brain_Frontal_Cortex_BA9	3866	0.05	1.29333e-05
Brain_Hippocampus	2847	0.05	1.75623e-05
Brain_Hypothalamus	2729	0.05	1.83217e-05
Brain_Nucleus_accumbens_basal_ganglia	4282	0.05	1.16768e-05
Brain_Putamen_basal_ganglia	3770	0.05	1.32626e-05
Brain_Spinal_cord_cervical_c-1	2299	0.05	2.17486e-05
Brain_Substantia_nigra	1577	0.05	3.17058e-05
Breast_Mammary	6116	0.05	8.17528e-06
Cells_EBV-transformed_lymphocyte	2654	0.05	1.88395e-05
Colon_Sigmoid	6014	0.05	8.31393e-06
Colon_Transverse	6515	0.05	7.6746e-06
Esophagus_Gastroesophageal_Junction	6155	0.05	8.12348e-06
Esophagus_Mucosa	9136	0.05	5.47285e-06
Esophagus_Muscularis	8646	0.05	5.78302e-06
Heart_Atrial_Appendage	6599	0.05	7.57691e-06
Heart_Left_Ventricle	6106	0.05	8.18867e-06
Liver	3113	0.05	1.60617e-05
lung	8178	0.05	6.11396e-06
Minor_Salivary_Gland	2287	0.05	2.18627e-05
Muscle_Skeletal	8783	0.05	5.69282e-06
Nerve_Tibial	10377	0.05	4.81835e-06
Ovary	2835	0.05	1.76367e-05
Pancreas	5995	0.05	8.34028e-06
Pituitary	4741	0.05	1.05463e-05
Pitostate	3137	0.05	1.59388e-05
Skin_Not_Sun_Exposed	9273	0.05	5.392e-06
Skin_Sun_Exposed	10182	0.05	4.91063e-06
Small_Intestine_Terminal_Ileum	3228	0.05	1.54895e-05
Spleen	5902	0.05	8.4717e-06
Stomach	4967	0.05	1.00664e-05
Testis	8880	0.05	5.63063e-06
Thryoid	10375	0.05	4.81928e-06
Uterus	1634	0.05	3.05998e-05
Vagina	1606	0.05	3.11333e-05
Whole blood	8058	0.05	6.20501e-06

## Sheet: Adipose_Subcutaneous
T1D-Adipose_Subcutaneous tissue associated genes（P_eMAGMA<=5.85E-06）
GENE	SYMBOL	CHR	START	STOP	NSNPS	ZSTAT	P
2275	FHL3	1	38462439	38471199	9	4.439	4.518e-06
51118	UTP11	1	38478384	38490497	7	4.6165	1.9515e-06
8761	PABPC4	1	40026485	40042522	14	4.8698	5.587e-07
260425	MAGI3	1	113933087	114228545	1	10.18	1.2121e-24
64858	DCLRE1B	1	114447915	114456708	2	11.483	8.0632e-31
56944	OLFML3	1	114522030	114524875	4	6.223	2.4381e-10
80143	SIKE1	1	115312100	115323308	4	5.6169	9.7211e-09
5996	RGS1	1	192544857	192549159	4	4.5519	2.6577e-06
23271	CAMSAP2	1	200708686	200829832	16	4.9587	3.5478e-07
85414	SLC45A3	1	205626979	205649630	1	4.4494	4.3061e-06
84162	BLTP1	4	123073488	123283914	7	5.654	7.8373e-09
10590	SCGN	6	25652429	25702011	12	5.4631	2.3399e-08
11118	BTN3A2	6	26365387	26378548	31	15.565	6.272e-55
10385	BTN2A2	6	26383111	26395102	20	10.649	8.8487e-27
11119	BTN3A1	6	26402465	26415444	12	7.9062	1.3263e-15
10384	BTN3A3	6	26440700	26453643	21	9.2697	9.3335e-21
11120	BTN2A1	6	26458132	26476849	24	7.9455	9.6738e-16
10473	HMGN4	6	26538572	26547165	14	10.356	1.9741e-25
29777	ABT1	6	26597171	26600278	15	7.1104	5.7834e-13
79692	ZNF322	6	26634611	26659980	34	12.144	3.0975e-34
8970	H2BC11	6	27093912	27100743	2	10.549	2.5546e-26
85236	H2BC12	6	27106072	27114637	13	14.669	5.1267e-49
8294	H4C9	6	27106924	27108258	4	12.274	6.2589e-35
10279	PRSS16	6	27215480	27224399	14	13.268	1.7757e-40
346157	ZNF391	6	27356524	27371683	29	15.241	9.5036e-53
7718	ZNF165	6	28048482	28057341	13	10.801	1.7058e-27
80345	ZSCAN16	6	28092334	28097864	3	5.8321	2.736e-09
7745	ZKSCAN8	6	28109688	28127250	11	7.5591	2.0291e-14
7746	ZSCAN9	6	28193029	28201265	12	11.976	2.3758e-33
222698	NKAPL	6	28227075	28228736	6	5.702	5.9211e-09
7741	ZSCAN26	6	28234788	28246001	18	14.389	3.0322e-47
64288	ZSCAN31	6	28292514	28321972	17	11.582	2.5517e-31
80317	ZKSCAN3	6	28317691	28336954	14	11.593	2.2396e-31
222696	ZSCAN23	6	28399373	28411279	31	15.867	5.3913e-57
5987	TRIM27	6	28870779	28891768	20	8.9553	1.6947e-19
282890	ZNF311	6	28962562	28973037	11	5.3652	4.044e-08
116511	MAS1L	6	29454543	29455679	2	6.0676	6.4912e-10
2550	GABBR1	6	29570005	29600962	16	7.8183	2.6777e-15
346171	ZFP57	6	29640169	29644931	51	19.456	1.2847e-84
3134	HLA-F	6	29691117	29695073	22	15.482	2.3108e-54
554223	NA	6	29759683	29765584	54	18.037	4.9939e-73
3135	HLA-G	6	29794756	29798899	38	21.719	6.7745e-105
3105	HLA-A	6	29910247	29913661	45	18.403	6.2124e-76
30834	POLR1H	6	30029017	30032686	27	14.425	1.8137e-47
6992	PPP1R11	6	30034932	30038110	10	7.4059	6.5138e-14
80352	RNF39	6	30038043	30043628	9	10.833	1.2001e-27
7726	TRIM26	6	30152232	30181271	12	7.5141	2.8661e-14
56658	TRIM39	6	30294227	30311506	13	7.3117	1.3186e-13
202658	TRIM39-RPP21	6	30297088	30314635	7	11.597	2.1289e-31
79897	RPP21	6	30312897	30314635	7	11.597	2.1289e-31
3133	HLA-E	6	30457183	30461982	38	19.202	1.7888e-82
23	ABCF1	6	30539170	30559309	20	9.885	2.4174e-23
79969	ATAT1	6	30594613	30614598	6	12.591	1.1868e-36
8449	DHX16	6	30620896	30640830	14	7.6822	7.8188e-15
170954	PPP1R18	6	30644166	30655672	2	12.429	9.1143e-36
11270	NRM	6	30655824	30659197	7	14.363	4.4234e-47
9656	MDC1	6	30667584	30685458	4	12.317	3.6824e-35
203068	TUBB	6	30688012	30693199	2	8.7331	1.2392e-18
10211	FLOT1	6	30695506	30710687	15	19.455	1.3272e-84
8870	IER3	6	30710976	30712327	10	14.162	7.9093e-46
57176	VARS2	6	30881982	30894236	46	26.154	4.443e-151
389376	SFTA2	6	30899127	30899952	10	14.836	4.2939e-50
170679	PSORS1C1	6	31082608	31107869	65	34.503	3.6696e-261
170680	PSORS1C2	6	31105311	31107127	59	30.496	1.4759e-204
54535	CCHCR1	6	31110216	31126015	56	30.199	1.2337e-200
6941	TCF19	6	31126303	31134183	32	21.014	2.4602e-98
5460	POU5F1	6	31132114	31138451	57	31.151	2.4343e-213
3107	HLA-C	6	31236526	31239913	59	29.018	1.9626e-185
3106	HLA-B	6	31321649	31324989	55	30.411	1.957e-203
100507436	MICA	6	31367561	31383090	50	29.119	1.0419e-186
4277	MICB	6	31462054	31478901	49	32.594	2.4845e-233
7919	DDX39B	6	31497996	31510252	8	15.644	1.821e-55
534	ATP6V1G2	6	31512228	31514625	23	22.802	2.1924e-115
4795	NFKBIL1	6	31514628	31526606	18	21.303	5.3449e-101
7940	LST1	6	31553956	31556686	9	14.533	3.7681e-48
259197	NCR3	6	31556660	31560762	3	9.7943	5.9573e-23
199	AIF1	6	31582969	31584798	6	7.5419	2.3151e-14
7916	PRRC2A	6	31588450	31605554	3	7.4111	6.2636e-14
7917	BAG6	6	31606805	31620953	31	20.688	2.2273e-95
55937	APOM	6	31620187	31625987	4	13.699	5.1128e-43
7918	GPANK1	6	31629006	31634060	18	18.668	4.529e-78
1460	CSNK2B	6	31632995	31637844	4	13.685	6.2081e-43
58496	LY6G5B	6	31638728	31640227	45	30.355	1.0699e-202
80741	LY6G5C	6	31644461	31648150	27	17.683	2.8406e-70
7920	ABHD16A	6	31654726	31671137	4	15.75	3.4123e-56
23564	DDAH2	6	31694817	31698039	5	15.945	1.5471e-57
1192	CLIC1	6	31698358	31705095	2	11.966	2.6674e-33
4439	MSH5	6	31707725	31730455	9	15.344	1.9452e-53
57819	LSM2	6	31765169	31774761	1	7.1319	4.949e-13
50854	SNHG32	6	31802693	31807541	14	12.245	8.9858e-35
717	C2	6	31865562	31913449	11	17.169	2.2584e-66
221527	ZBTB12	6	31867394	31869769	4	13.045	3.4142e-39
7936	NELFE	6	31919864	31926864	9	17.026	2.6258e-65
6499	SKIC2	6	31926581	31937532	42	28.816	6.6775e-183
1797	DXO	6	31937588	31940032	17	17.642	5.8645e-70
8859	STK19	6	31938952	31949223	22	21.282	8.2671e-101
720	C4A	6	31949834	31970457	49	31.137	3.8317e-213
721	C4B	6	31982572	32003195	22	23.701	1.7568e-124
1589	CYP21A2	6	32006093	32009447	35	29.983	8.1452e-198
1388	ATF6B	6	32083045	32096017	43	26.213	9.3387e-152
63943	FKBPL	6	32096484	32098067	6	15.937	1.7656e-57
80863	PRRT1	6	32116140	32119720	28	24.358	2.3795e-131
9374	PPT2	6	32121229	32131458	1	13.096	1.7411e-39
177	AGER	6	32148745	32152099	29	24.438	3.361e-132
5089	PBX2	6	32152510	32157963	3	14.156	8.5511e-46
4855	NOTCH4	6	32162620	32191844	44	31.478	8.6811e-218
3122	HLA-DRA	6	32407619	32412823	17	19.417	2.7628e-84
3127	HLA-DRB5	6	32485151	32498006	39	28.821	5.9351e-183
3123	HLA-DRB1	6	32546546	32557613	38	27.972	1.7681e-172
3117	HLA-DQA1	6	32605169	32612152	41	30.398	2.8907e-203
3119	HLA-DQB1	6	32627241	32634466	45	31.399	1.0317e-216
3118	HLA-DQA2	6	32709156	32714664	41	30.398	2.8907e-203
3120	HLA-DQB2	6	32723837	32731330	45	32.246	1.979e-228
3112	HLA-DOB	6	32780540	32784825	23	22.224	9.9943e-110
6891	TAP2	6	32789610	32806547	18	19.676	1.7287e-86
5696	PSMB8	6	32808494	32812712	1	7.1993	3.0266e-13
6890	TAP1	6	32812986	32821748	5	6.4987	4.0512e-11
5698	PSMB9	6	32821927	32827628	18	17.741	1.0082e-70
3108	HLA-DMA	6	32916391	32920900	6	14.634	8.5391e-49
6046	BRD2	6	32936437	32949282	5	11.763	3.0212e-32
3111	HLA-DOA	6	32971959	32977389	5	11.061	9.6934e-29
3113	HLA-DPA1	6	33032346	33048555	12	13.601	1.9885e-42
3115	HLA-DPB1	6	33043703	33057473	5	9.2823	8.2908e-21
1302	COL11A2	6	33130469	33160245	4	5.6922	6.2721e-09
6257	RXRB	6	33161362	33168630	4	5.9236	1.5751e-09
7923	HSD17B8	6	33172414	33174608	11	12.889	2.5838e-38
6015	RING1	6	33176286	33180499	5	12.686	3.5321e-37
6222	RPS18	6	33239852	33244281	30	13.203	4.2308e-40
8705	B3GALT4	6	33244917	33246602	3	4.9225	4.2723e-07
9277	WDR46	6	33246682	33257304	6	7.6703	8.5779e-15
6892	TAPBP	6	33267471	33282164	10	9.4089	2.5069e-21
9278	ZBTB22	6	33282182	33285719	7	7.4475	4.7558e-14
1616	DAXX	6	33286335	33290793	2	7.2767	1.71e-13
578	BAK1	6	33540323	33548072	32	11.876	7.9322e-33
3710	ITPR3	6	33587951	33664351	19	6.8827	2.9366e-12
84300	UQCC2	6	33664538	33679528	7	6.9463	1.8748e-12
221496	LEMD2	6	33738990	33756906	13	7.1136	5.6514e-13
387103	CENPW	6	126660660	126670548	4	5.4549	2.4507e-08
3201	HOXA4	7	27168126	27170399	3	4.819	7.2157e-07
3204	HOXA7	7	27193335	27196296	2	5.0526	2.1789e-07
3205	HOXA9	7	27202057	27205149	4	5.3794	3.7371e-08
51312	SLC25A37	8	23386363	23432976	23	5.2899	6.1187e-08
92170	MTG1	10	135207621	135234174	15	4.8897	5.0503e-07
29763	PACSIN3	11	47199073	47208010	14	4.9652	3.4321e-07
26472	PPP1R14B	11	64011951	64014413	2	4.4174	4.9954e-06
283234	CCDC88B	11	64107690	64125006	2	4.4183	4.975e-06
1911	PHC1	12	9067292	9094063	9	5.882	2.0265e-09
4074	M6PR	12	9092957	9102357	10	5.0238	2.5336e-07
10219	KLRG1	12	9142137	9163343	14	5.942	1.4075e-09
160365	CLECL1P	12	9868456	9885895	21	5.6779	6.8193e-09
6821	SUOX	12	56391043	56399309	11	8.0491	4.1688e-16
64375	IKZF4	12	56401268	56432219	2	9.8985	2.1118e-23
6231	RPS26	12	56435686	56438007	20	8.2991	5.2473e-17
25895	EEF1AKMT3	12	58166383	58176324	14	4.7796	8.7809e-07
10102	TSFM	12	58176528	58196639	14	4.5748	2.3829e-06
91419	ATP23	12	58335324	58351052	23	4.8991	4.8129e-07
29902	FAM216A	12	110906232	110928192	10	4.8715	5.5379e-07
51699	VPS29	12	110929330	110939916	6	4.6625	1.5619e-06
217	ALDH2	12	112204691	112247789	3	4.8601	5.8674e-07
8550	MAPKAPK5	12	112280032	112331228	9	6.1421	4.0719e-10
89894	TMEM116	12	112369086	112451023	7	6.3227	1.2853e-10
80018	NAA25	12	112464493	112546826	2	5.3711	3.9124e-08
283450	HECTD4	12	112597992	112820113	9	6.1485	3.9122e-10
23274	CLEC16A	16	11038345	11276046	4	7.1874	3.3014e-13
116028	RMI2	16	11439311	11445617	23	6.0044	9.6004e-10
55911	APOBR	16	28505970	28510291	1	5.4365	2.7176e-08
112869	SGF29	16	28565249	28603111	6	5.9981	9.9818e-10
6799	SULT1A2	16	28603264	28611058	7	5.9057	1.7554e-09
6817	SULT1A1	16	28616908	28634907	4	5.1358	1.405e-07
11273	ATXN2L	16	28834369	28848558	4	4.7754	8.9685e-07
7284	TUFM	16	28853732	28857729	7	5.707	5.7493e-09
25970	SH2B1	16	28872939	28885534	5	5.358	4.207e-08
84901	NFATC2IP	16	28962318	28977786	5	5.1042	1.6609e-07
27040	LAT	16	28996147	29002104	6	5.0227	2.5474e-07
10428	CFDP1	16	75327608	75467387	12	4.7313	1.1156e-06
94103	ORMDL3	17	38077294	38083884	5	5.272	6.7482e-08
284110	GSDMA	17	38119226	38134019	18	5.9008	1.809e-09
9862	MED24	17	38175350	38210889	19	5.446	2.5754e-08
22794	CASC3	17	38296507	38328431	5	5.3371	4.7233e-08
6605	SMARCE1	17	38781214	38805658	7	4.9038	4.7004e-07
90507	SCRN2	17	45915047	45918699	22	5.2643	7.0372e-08
80320	SP6	17	45922280	45933240	5	4.5994	2.119e-06
55163	PNPO	17	46018889	46026674	18	5.046	2.2554e-07
80279	CDK5RAP3	17	46047894	46059152	22	4.9147	4.4459e-07
29916	SNX11	17	46184911	46200109	24	4.6204	1.9151e-06
11322	TMC6	17	76108999	76128488	1	4.8864	5.1359e-07
9144	SYNGR2	17	76164632	76169009	4	4.8981	4.8372e-07
7297	TYK2	19	10461204	10491248	9	5.8757	2.1051e-09
25865	PRKD2	19	47177573	47220384	6	6.2209	2.4716e-10
79147	FKRP	19	47249303	47261832	21	4.8148	7.3692e-07
53347	UBASH3A	21	43823971	43867790	3	4.9247	4.224e-07
326	AIRE	21	45705721	45718102	2	5.1704	1.1677e-07
5211	PFKL	21	45719925	45747261	11	5.3622	4.1097e-08
8563	THOC5	22	29904156	29949749	40	6.7948	5.424e-12
8508	NIPSNAP1	22	29950797	29977326	9	7.7884	3.3928e-15
29796	UQCR10	22	30163358	30166402	6	7.5365	2.4144e-14
8897	MTMR3	22	30279149	30426857	15	8.2371	8.821e-17

## Sheet: Adipose_Viscera
T1D-Adipose_Viscera tissue associated genes（P_eMAGMA<=7.47E-06）
GENE	SYMBOL	CHR	START	STOP	NSNPS	ZSTAT	P
3633	INPP5B	1	38326369	38412729	17	4.9743	3.2735e-07
353500	BMP8A	1	39957318	39995541	2	4.6753	1.4677e-06
8761	PABPC4	1	40026485	40042522	8	4.6021	2.0915e-06
10745	PHTF1	1	114239824	114302165	2	10.131	2.0207e-24
64858	DCLRE1B	1	114447915	114456708	1	5.1881	1.062e-07
56944	OLFML3	1	114522030	114524875	2	5.411	3.134e-08
10590	SCGN	6	25652429	25702011	11	5.6051	1.0408e-08
11118	BTN3A2	6	26365387	26378548	27	14.514	4.9198e-48
10385	BTN2A2	6	26383111	26395102	14	8.0923	2.9275e-16
11119	BTN3A1	6	26402465	26415444	13	7.9207	1.1807e-15
10384	BTN3A3	6	26440700	26453643	4	6.8519	3.6436e-12
11120	BTN2A1	6	26458132	26476849	9	6.9196	2.2649e-12
10473	HMGN4	6	26538572	26547165	11	9.3874	3.0757e-21
29777	ABT1	6	26597171	26600278	12	6.0033	9.6671e-10
79692	ZNF322	6	26634611	26659980	19	10.675	6.629e-27
85236	H2BC12	6	27106072	27114637	10	10.755	2.8036e-27
8294	H4C9	6	27106924	27108258	4	10.323	2.7742e-25
10279	PRSS16	6	27215480	27224399	3	7.4191	5.8975e-14
346157	ZNF391	6	27356524	27371683	17	8.7098	1.5216e-18
7718	ZNF165	6	28048482	28057341	11	12.408	1.1793e-35
387032	ZKSCAN4	6	28212404	28227030	9	9.592	4.321e-22
222698	NKAPL	6	28227075	28228736	1	8.3678	2.9343e-17
7741	ZSCAN26	6	28234788	28246001	15	13.871	4.7207e-44
84547	PGBD1	6	28249314	28270326	9	5.2326	8.3587e-08
64288	ZSCAN31	6	28292514	28321972	26	13.282	1.4772e-40
80317	ZKSCAN3	6	28317691	28336954	13	11.474	8.8864e-31
9753	ZSCAN12	6	28346598	28367544	5	6.564	2.6183e-11
222696	ZSCAN23	6	28399373	28411279	20	11.755	3.3339e-32
5987	TRIM27	6	28870779	28891768	8	5.4725	2.2182e-08
282890	ZNF311	6	28962562	28973037	14	6.7224	8.9379e-12
7932	OR2H2	6	29553818	29556745	1	5.6751	6.9322e-09
346171	ZFP57	6	29640169	29644931	48	19.67	1.9605e-86
3134	HLA-F	6	29691117	29695073	4	8.4739	1.1862e-17
554223	NA	6	29759683	29765584	49	15.798	1.6026e-56
3135	HLA-G	6	29794756	29798899	33	18.79	4.5168e-79
3105	HLA-A	6	29910247	29913661	32	13.158	7.6678e-40
30834	POLR1H	6	30029017	30032686	26	14.619	1.0584e-48
6992	PPP1R11	6	30034932	30038110	3	6.7935	5.4737e-12
80352	RNF39	6	30038043	30043628	13	13.39	3.4666e-41
11074	TRIM31	6	30070674	30080867	8	6.1771	3.2651e-10
3133	HLA-E	6	30457183	30461982	22	9.9367	1.4413e-23
23	ABCF1	6	30539170	30559309	13	9.7977	5.76e-23
8449	DHX16	6	30620896	30640830	7	6.8548	3.5711e-12
170954	PPP1R18	6	30644166	30655672	6	12.926	1.6012e-38
9656	MDC1	6	30667584	30685458	6	15.002	3.5843e-51
10211	FLOT1	6	30695506	30710687	21	21.716	7.2453e-105
2968	GTF2H4	6	30875957	30881883	3	6.0609	6.7661e-10
57176	VARS2	6	30881982	30894236	22	16.318	3.6571e-60
389376	SFTA2	6	30899127	30899952	3	10.28	4.3318e-25
135656	MUCL3	6	30908777	30921998	14	16.327	3.1672e-60
170679	PSORS1C1	6	31082608	31107869	62	32.687	1.1804e-234
170680	PSORS1C2	6	31105311	31107127	63	32.466	1.6229e-231
54535	CCHCR1	6	31110216	31126015	53	29.266	1.4031e-188
6941	TCF19	6	31126303	31134183	21	18.721	1.6619e-78
5460	POU5F1	6	31132114	31138451	46	26.994	8.6317e-161
3107	HLA-C	6	31236526	31239913	46	25.708	4.7959e-146
3106	HLA-B	6	31321649	31324989	31	21.284	7.9839e-101
100507436	MICA	6	31367561	31383090	39	24.763	1.1344e-135
4277	MICB	6	31462054	31478901	32	27.803	2.0182e-170
534	ATP6V1G2	6	31512228	31514625	22	20.035	1.3731e-89
7940	LST1	6	31553956	31556686	3	12.382	1.6423e-35
199	AIF1	6	31582969	31584798	1	11.66	1.0241e-31
7917	BAG6	6	31606805	31620953	11	12.764	1.297e-37
7918	GPANK1	6	31629006	31634060	5	13.69	5.8099e-43
1460	CSNK2B	6	31632995	31637844	6	10.89	6.3977e-28
58496	LY6G5B	6	31638728	31640227	31	26.47	1.0801e-154
80741	LY6G5C	6	31644461	31648150	15	15.535	1.0078e-54
7920	ABHD16A	6	31654726	31671137	6	12.279	5.8593e-35
23564	DDAH2	6	31694817	31698039	15	18.15	6.3821e-74
1192	CLIC1	6	31698358	31705095	8	15.327	2.5234e-53
80737	VWA7	6	31733178	31745108	6	15.691	8.7179e-56
3304	HSPA1B	6	31789964	31798032	3	7.3214	1.2269e-13
50854	SNHG32	6	31802693	31807541	4	7.6602	9.2854e-15
4758	NEU1	6	31826829	31830709	2	7.113	5.6793e-13
10919	EHMT2	6	31847536	31865464	1	5.1979	1.0078e-07
6499	SKIC2	6	31926581	31937532	17	20.199	5.0167e-91
1797	DXO	6	31937588	31940032	3	12.721	2.2724e-37
8859	STK19	6	31938952	31949223	5	8.0933	2.9046e-16
720	C4A	6	31949834	31970457	31	25.348	4.6855e-142
721	C4B	6	31982572	32003195	10	16.067	2.1602e-58
1589	CYP21A2	6	32006093	32009447	8	15.344	1.9331e-53
1388	ATF6B	6	32083045	32096017	21	13.593	2.2151e-42
80863	PRRT1	6	32116140	32119720	18	21.584	1.2809e-103
177	AGER	6	32148745	32152099	16	20.001	2.6742e-89
5089	PBX2	6	32152510	32157963	3	8.7798	8.1861e-19
4855	NOTCH4	6	32162620	32191844	33	26.364	1.7566e-153
3122	HLA-DRA	6	32407619	32412823	3	9.2706	9.2583e-21
3127	HLA-DRB5	6	32485151	32498006	36	27.921	7.3908e-172
3123	HLA-DRB1	6	32546546	32557613	18	21.825	6.6975e-106
3117	HLA-DQA1	6	32605169	32612152	32	26.013	1.7424e-149
3119	HLA-DQB1	6	32627241	32634466	42	31.209	4.0623e-214
3118	HLA-DQA2	6	32709156	32714664	32	26.013	1.7424e-149
3120	HLA-DQB2	6	32723837	32731330	38	28.951	1.344e-184
3112	HLA-DOB	6	32780540	32784825	18	18.693	2.8334e-78
6891	TAP2	6	32789610	32806547	7	12.579	1.3838e-36
5698	PSMB9	6	32821927	32827628	21	18.824	2.3882e-79
3108	HLA-DMA	6	32916391	32920900	3	11.261	1.0171e-29
6046	BRD2	6	32936437	32949282	2	13.68	6.7064e-43
3111	HLA-DOA	6	32971959	32977389	2	7.3707	8.487e-14
3113	HLA-DPA1	6	33032346	33048555	5	5.9572	1.2832e-09
7923	HSD17B8	6	33172414	33174608	11	11.89	6.6309e-33
6015	RING1	6	33176286	33180499	4	7.5021	3.139e-14
6222	RPS18	6	33239852	33244281	23	11.821	1.513e-32
9277	WDR46	6	33246682	33257304	3	6.9999	1.2811e-12
6892	TAPBP	6	33267471	33282164	4	5.3491	4.42e-08
9278	ZBTB22	6	33282182	33285719	9	9.1073	4.2224e-20
1616	DAXX	6	33286335	33290793	3	9.3046	6.7276e-21
578	BAK1	6	33540323	33548072	27	11.93	4.1202e-33
3710	ITPR3	6	33587951	33664351	11	6.8136	4.759e-12
84300	UQCC2	6	33664538	33679528	1	5.0781	1.906e-07
221496	LEMD2	6	33738990	33756906	8	5.2151	9.1848e-08
8935	SKAP2	7	26697397	27034862	4	5.5839	1.1761e-08
27044	SND1	7	127292043	127732659	12	4.5847	2.2734e-06
2222	FDFT1	8	11653467	11696818	15	4.4153	5.0437e-06
51312	SLC25A37	8	23386363	23432976	2	4.4222	4.8855e-06
92170	MTG1	10	135207621	135234174	12	4.4227	4.8732e-06
1571	CYP2E1	10	135340300	135352627	4	4.4863	3.6244e-06
26472	PPP1R14B	11	64011951	64014413	2	4.4336	4.6329e-06
4074	M6PR	12	9092957	9102357	10	4.9448	3.8109e-07
10219	KLRG1	12	9142137	9163343	17	6.5074	3.8233e-11
160365	CLECL1P	12	9868456	9885895	16	5.9495	1.3447e-09
6821	SUOX	12	56391043	56399309	3	9.9887	8.5384e-24
6231	RPS26	12	56435686	56438007	16	8.4541	1.4061e-17
10540	DCTN2	12	57923833	57941114	2	4.3748	6.0781e-06
25895	EEF1AKMT3	12	58166383	58176324	16	4.9741	3.2778e-07
91419	ATP23	12	58335324	58351052	17	4.56	2.5573e-06
51699	VPS29	12	110929330	110939916	13	5.222	8.8479e-08
217	ALDH2	12	112204691	112247789	1	5.2384	8.0989e-08
8550	MAPKAPK5	12	112280032	112331228	11	5.819	2.9592e-09
89894	TMEM116	12	112369086	112451023	10	6.498	4.0687e-11
116028	RMI2	16	11439311	11445617	19	6.0347	7.9624e-10
112869	SGF29	16	28565249	28603111	3	5.1203	1.5255e-07
6799	SULT1A2	16	28603264	28611058	8	5.9625	1.2423e-09
6817	SULT1A1	16	28616908	28634907	4	5.2118	9.3488e-08
11273	ATXN2L	16	28834369	28848558	1	5.5781	1.2161e-08
7284	TUFM	16	28853732	28857729	5	5.6982	6.0523e-09
25970	SH2B1	16	28872939	28885534	4	5.3696	3.9455e-08
5409	PNMT	17	37824234	37826728	4	5.5177	1.7177e-08
93210	PGAP3	17	37827375	37844310	10	4.3891	5.6916e-06
55876	GSDMB	17	38060848	38074903	1	4.8453	6.3219e-07
94103	ORMDL3	17	38077294	38083884	2	4.9835	3.1214e-07
284110	GSDMA	17	38119226	38134019	18	5.8356	2.6798e-09
6605	SMARCE1	17	38781214	38805658	8	4.8521	6.1082e-07
201176	ARHGAP27	17	43471268	43510282	2	4.7976	8.0288e-07
124995	MRPL10	17	45900638	45908907	7	4.8852	5.1661e-07
90507	SCRN2	17	45915047	45918699	20	5.2329	8.3454e-08
55163	PNPO	17	46018889	46026674	9	4.9136	4.4699e-07
80279	CDK5RAP3	17	46047894	46059152	17	5.1692	1.1756e-07
7297	TYK2	19	10461204	10491248	5	4.5714	2.4219e-06
9817	KEAP1	19	10596796	10614054	4	5.0783	1.9043e-07
25865	PRKD2	19	47177573	47220384	5	6.3806	8.8191e-11
79147	FKRP	19	47249303	47261832	18	4.8034	7.8006e-07
53347	UBASH3A	21	43823971	43867790	4	5.4657	2.3051e-08
5211	PFKL	21	45719925	45747261	8	5.5879	1.1493e-08
8563	THOC5	22	29904156	29949749	29	7.6014	1.4647e-14
8508	NIPSNAP1	22	29950797	29977326	15	5.9162	1.6477e-09
8897	MTMR3	22	30279149	30426857	1	6.6889	1.1246e-11

## Sheet: Adrenal_Gland
T1D-Adrenal_Gland tissue associated genes（P_eMAGMA<= 1.23E-05）
GENE	SYMBOL	CHR	START	STOP	NSNPS	ZSTAT	P
10946	1	38422647	38456019	5	4.8638	5.7574e-07	SF3A3
2275	1	38462439	38471199	9	4.8409	6.4618e-07	FHL3
51118	1	38478384	38490497	3	4.8149	7.3638e-07	UTP11
10745	1	114239824	114302165	1	11.025	1.4495e-28	PHTF1
10717	1	114437370	114447741	2	7.9959	6.4331e-16	AP4B1
64858	1	114447915	114456708	2	10.464	6.287e-26	DCLRE1B
84162	4	123073488	123283914	3	4.3997	5.4203e-06	BLTP1
6568	6	25783125	25832287	16	6.0534	7.0918e-10	SLC17A1
10786	6	25845328	25874471	16	5.7805	3.7244e-09	SLC17A3
8339	6	26216428	26216872	2	5.5716	1.2621e-08	H2BC8
11118	6	26365387	26378548	17	13.176	6.0048e-40	BTN3A2
11119	6	26402465	26415444	8	7.0602	8.3131e-13	BTN3A1
11120	6	26458132	26476849	4	6.1682	3.4531e-10	BTN2A1
10473	6	26538572	26547165	1	9.1018	4.4428e-20	HMGN4
29777	6	26597171	26600278	2	5.0545	2.1572e-07	ABT1
79692	6	26634611	26659980	17	10.442	7.9409e-26	ZNF322
10279	6	27215480	27224399	16	13.901	3.1239e-44	PRSS16
8363	6	27791903	27792258	1	10.51	3.8773e-26	H4C11
222698	6	28227075	28228736	3	5.5228	1.6679e-08	NKAPL
7741	6	28234788	28246001	11	13.343	6.5313e-41	ZSCAN26
222696	6	28399373	28411279	13	8.5724	5.0673e-18	ZSCAN23
346171	6	29640169	29644931	27	16.289	5.919e-60	ZFP57
3134	6	29691117	29695073	10	8.3044	5.0176e-17	HLA-F
554223	6	29759683	29765584	24	11.233	1.4108e-29	NA
3135	6	29794756	29798899	25	13.282	1.4791e-40	HLA-G
3105	6	29910247	29913661	18	13.722	3.7229e-43	HLA-A
30834	6	30029017	30032686	3	7.5573	2.0577e-14	POLR1H
80352	6	30038043	30043628	12	7.0342	1.0022e-12	RNF39
11074	6	30070674	30080867	13	8.1757	1.4703e-16	TRIM31
8449	6	30620896	30640830	3	12.971	8.9838e-39	DHX16
170954	6	30644166	30655672	5	13.194	4.7717e-40	PPP1R18
10211	6	30695506	30710687	1	10.458	6.7071e-26	FLOT1
8870	6	30710976	30712327	1	10.72	4.0977e-27	IER3
57176	6	30881982	30894236	29	17.375	6.4331e-68	VARS2
170679	6	31082608	31107869	33	24.141	4.6665e-129	PSORS1C1
170680	6	31105311	31107127	35	21.245	1.8256e-100	PSORS1C2
54535	6	31110216	31126015	4	7.889	1.5236e-15	CCHCR1
3107	6	31236526	31239913	30	20.605	1.233e-94	HLA-C
3106	6	31321649	31324989	13	13.473	1.1202e-41	HLA-B
100507436	6	31367561	31383090	27	18.819	2.6234e-79	MICA
4277	6	31462054	31478901	17	20.88	4.057e-97	MICB
534	6	31512228	31514625	14	18.357	1.4543e-75	ATP6V1G2
7916	6	31588450	31605554	4	6.6895	1.1195e-11	PRRC2A
55937	6	31620187	31625987	6	13.818	9.9581e-44	APOM
58496	6	31638728	31640227	13	17.199	1.3479e-66	LY6G5B
7920	6	31654726	31671137	1	11.916	4.8736e-33	ABHD16A
23564	6	31694817	31698039	6	12.764	1.3088e-37	DDAH2
50854	6	31802693	31807541	4	6.2194	2.4948e-10	SNHG32
6499	6	31926581	31937532	4	14.438	1.4922e-47	SKIC2
1797	6	31937588	31940032	1	10.834	1.1863e-27	DXO
720	6	31949834	31970457	18	20.556	3.3994e-94	C4A
721	6	31982572	32003195	23	10.519	3.5411e-26	C4B
1589	6	32006093	32009447	1	11.301	6.5027e-30	CYP21A2
7148	6	32008932	32077151	26	24.802	4.2459e-136	TNXB
1388	6	32083045	32096017	23	17.516	5.3772e-69	ATF6B
80863	6	32116140	32119720	12	14.734	1.9544e-49	PRRT1
6048	6	32146162	32148570	12	16.126	8.4385e-59	RNF5
177	6	32148745	32152099	3	14.563	2.4074e-48	AGER
4855	6	32162620	32191844	7	14.842	3.9397e-50	NOTCH4
56244	6	32362513	32374900	4	9.7015	1.4858e-22	BTNL2
3127	6	32485151	32498006	17	19.596	8.408e-86	HLA-DRB5
3117	6	32605169	32612152	23	22.973	4.2972e-117	HLA-DQA1
3119	6	32627241	32634466	10	13.51	6.7997e-42	HLA-DQB1
3118	6	32709156	32714664	23	22.973	4.2972e-117	HLA-DQA2
3120	6	32723837	32731330	21	21.912	9.9116e-107	HLA-DQB2
3112	6	32780540	32784825	11	15.383	1.0695e-53	HLA-DOB
6891	6	32789610	32806547	3	16.607	3.1153e-62	TAP2
6890	6	32812986	32821748	1	11.398	2.1477e-30	TAP1
7923	6	33172414	33174608	2	8.4362	1.6395e-17	HSD17B8
6222	6	33239852	33244281	8	7.728	5.4618e-15	RPS18
1616	6	33286335	33290793	5	7.4829	3.6351e-14	DAXX
578	6	33540323	33548072	11	8.1921	1.2838e-16	BAK1
3710	6	33587951	33664351	12	7.3943	7.1091e-14	ITPR3
84300	6	33664538	33679528	5	4.6543	1.6256e-06	UQCC2
221496	6	33738990	33756906	5	6.6346	1.6272e-11	LEMD2
117289	6	159455500	159466184	3	5.2224	8.8321e-08	TAGAP
92170	10	135207621	135234174	2	4.4961	3.461e-06	MTG1
26472	11	64011951	64014413	2	4.3864	5.7626e-06	PPP1R14B
10219	12	9142137	9163343	5	5.5193	1.7019e-08	KLRG1
160365	12	9868456	9885895	7	5.6134	9.9194e-09	CLECL1P
6821	12	56391043	56399309	2	9.4939	1.1127e-21	SUOX
6231	12	56435686	56438007	16	7.5122	2.907e-14	RPS26
283373	12	56631591	56652143	1	7.2254	2.4973e-13	ANKRD52
51228	12	110288748	110318293	15	4.7753	8.973e-07	GLTP
29902	12	110906232	110928192	9	4.5996	2.1164e-06	FAM216A
89894	12	112369086	112451023	4	5.1625	1.2183e-07	TMEM116
1512	15	79214092	79237436	6	5.4946	1.9579e-08	CTSH
116028	16	11439311	11445617	19	5.2082	9.5326e-08	RMI2
6799	16	28603264	28611058	5	5.45	2.5189e-08	SULT1A2
25970	16	28872939	28885534	4	5.2102	9.4323e-08	SH2B1
79874	16	28915742	28937339	4	5.2583	7.2711e-08	RABEP2
93210	17	37827375	37844310	8	5.2683	6.8862e-08	PGAP3
55876	17	38060848	38074903	5	4.305	8.3487e-06	GSDMB
94103	17	38077294	38083884	5	4.4413	4.4701e-06	ORMDL3
284110	17	38119226	38134019	11	5.2673	6.9212e-08	GSDMA
6605	17	38781214	38805658	4	4.6735	1.4807e-06	SMARCE1
90507	17	45915047	45918699	11	4.8008	7.9016e-07	SCRN2
80320	17	45922280	45933240	13	4.8889	5.0691e-07	SP6
55163	17	46018889	46026674	13	4.8811	5.2742e-07	PNPO
7297	19	10461204	10491248	12	6.3739	9.2131e-11	TYK2
11140	19	10501809	10514271	1	4.9148	4.4435e-07	CDC37
25865	19	47177573	47220384	3	6.0693	6.4227e-10	PRKD2
79147	19	47249303	47261832	11	4.622	1.9003e-06	FKRP
284358	19	49215999	49222976	1	5.5974	1.0883e-08	MAMSTR
284359	19	49244073	49250831	3	5.1926	1.0368e-07	IZUMO1
8508	22	29950797	29977326	12	4.3731	6.1257e-06	NIPSNAP1
8897	22	30279149	30426857	1	5.3166	5.287e-08	MTMR3
114904	22	37576206	37594341	6	5.2162	9.1335e-08	C1QTNF6

## Sheet: Artery_Aorta
T1D-Artery_Aorta tissue associated genes（P_eMAGMA<= 7.21E-06）
GENE	SYMBOL	CHR	START	STOP	NSNPS	ZSTAT	P
3633	INPP5B	1	38326369	38412729	12	5.1137	1.5793e-07
2275	FHL3	1	38462439	38471199	12	4.3888	5.6979e-06
51118	UTP11	1	38478384	38490497	5	4.895	4.9145e-07
353500	BMP8A	1	39957318	39995541	6	4.8731	5.4942e-07
8880	FUBP1	1	78409740	78444839	3	4.4976	3.4364e-06
9860	LRIG2	1	113615792	113667824	1	7.4296	5.4476e-14
56944	OLFML3	1	114522030	114524875	4	6.5056	3.8697e-11
3899	AFF3	2	100162326	100759037	12	4.686	1.393e-06
3516	RBPJ	4	26165077	26436753	1	5.3884	3.5549e-08
84162	BLTP1	4	123073488	123283914	4	6.3202	1.3062e-10
10475	TRIM38	6	25962917	25987557	10	5.2382	8.1092e-08
8365	H4C8	6	26281278	26285844	1	12.277	5.9959e-35
11118	BTN3A2	6	26365387	26378548	26	14.424	1.8338e-47
10385	BTN2A2	6	26383111	26395102	11	8.0093	5.768e-16
11119	BTN3A1	6	26402465	26415444	14	7.9186	1.2008e-15
10384	BTN3A3	6	26440700	26453643	13	7.2656	1.8572e-13
10473	HMGN4	6	26538572	26547165	5	5.6077	1.0249e-08
29777	ABT1	6	26597171	26600278	9	5.5247	1.6503e-08
79692	ZNF322	6	26634611	26659980	19	10.026	5.8722e-24
10279	PRSS16	6	27215480	27224399	17	14.684	4.0639e-49
346157	ZNF391	6	27356524	27371683	23	14.038	4.5853e-45
8341	H2BC15	6	27805544	27821533	3	10.458	6.709e-26
7718	ZNF165	6	28048482	28057341	11	12.609	9.3806e-37
7746	ZSCAN9	6	28193029	28201265	2	9.921	1.6862e-23
7741	ZSCAN26	6	28234788	28246001	12	12.72	2.2887e-37
64288	ZSCAN31	6	28292514	28321972	7	7.2761	1.7186e-13
80317	ZKSCAN3	6	28317691	28336954	1	11.924	4.4247e-33
222696	ZSCAN23	6	28399373	28411279	24	11.711	5.5691e-32
114821	ZBED9	6	28539407	28555112	15	9.4167	2.3268e-21
5987	TRIM27	6	28870779	28891768	14	5.7385	4.7756e-09
282890	ZNF311	6	28962562	28973037	12	4.9697	3.3531e-07
4340	MOG	6	29624758	29640149	20	13.065	2.5972e-39
346171	ZFP57	6	29640169	29644931	42	19.232	9.9622e-83
3134	HLA-F	6	29691117	29695073	12	12.494	4.029e-36
554223	NA	6	29759683	29765584	44	15.485	2.2054e-54
3135	HLA-G	6	29794756	29798899	20	15.031	2.3047e-51
3105	HLA-A	6	29910247	29913661	49	19.266	5.2232e-83
30834	POLR1H	6	30029017	30032686	29	12.931	1.4975e-38
6992	PPP1R11	6	30034932	30038110	3	6.5484	2.9073e-11
80352	RNF39	6	30038043	30043628	20	12.666	4.5536e-37
7726	TRIM26	6	30152232	30181271	8	8.4164	1.9403e-17
202658	TRIM39-RPP21	6	30297088	30314635	5	7.09	6.7065e-13
79897	RPP21	6	30312897	30314635	5	7.09	6.7065e-13
23	ABCF1	6	30539170	30559309	26	11.42	1.6668e-30
8449	DHX16	6	30620896	30640830	14	10.603	1.4449e-26
170954	PPP1R18	6	30644166	30655672	20	17.733	1.1716e-70
11270	NRM	6	30655824	30659197	10	14.615	1.1322e-48
9656	MDC1	6	30667584	30685458	3	4.9399	3.9081e-07
10211	FLOT1	6	30695506	30710687	17	20.13	2.0308e-90
8870	IER3	6	30710976	30712327	12	16.393	1.0656e-60
780	DDR1	6	30850694	30867933	8	15.182	2.3397e-52
2968	GTF2H4	6	30875957	30881883	3	6.4675	4.9825e-11
57176	VARS2	6	30881982	30894236	62	27.205	2.8525e-163
170679	PSORS1C1	6	31082608	31107869	47	30.813	8.691e-209
170680	PSORS1C2	6	31105311	31107127	56	29.933	3.6222e-197
54535	CCHCR1	6	31110216	31126015	42	25.981	4.0404e-149
6941	TCF19	6	31126303	31134183	29	21.267	1.1488e-100
5460	POU5F1	6	31132114	31138451	42	24.281	1.5674e-130
3107	HLA-C	6	31236526	31239913	57	29.287	7.5644e-189
3106	HLA-B	6	31321649	31324989	47	24.041	5.1369e-128
100507436	MICA	6	31367561	31383090	43	26.31	7.3275e-153
4277	MICB	6	31462054	31478901	37	27.215	2.1458e-163
7919	DDX39B	6	31497996	31510252	3	9.7221	1.2132e-22
534	ATP6V1G2	6	31512228	31514625	32	25.221	1.1639e-140
4795	NFKBIL1	6	31514628	31526606	2	5.1067	1.639e-07
4049	LTA	6	31539876	31542101	2	11.711	5.5952e-32
7940	LST1	6	31553956	31556686	7	11.495	6.9508e-31
259197	NCR3	6	31556660	31560762	1	6.4735	4.7868e-11
199	AIF1	6	31582969	31584798	3	9.8313	4.1275e-23
7916	PRRC2A	6	31588450	31605554	4	8.7182	1.4137e-18
7917	BAG6	6	31606805	31620953	31	20.768	4.2535e-96
7918	GPANK1	6	31629006	31634060	5	7.2061	2.8788e-13
58496	LY6G5B	6	31638728	31640227	32	27.105	4.3099e-162
80741	LY6G5C	6	31644461	31648150	9	14.01	6.763e-45
7920	ABHD16A	6	31654726	31671137	9	18.429	3.8602e-76
80740	LY6G6C	6	31686425	31689511	3	12.272	6.3944e-35
23564	DDAH2	6	31694817	31698039	1	11.405	1.9635e-30
1192	CLIC1	6	31698358	31705095	2	9.2655	9.7085e-21
4439	MSH5	6	31707725	31730455	4	13.014	5.0664e-39
80737	VWA7	6	31733178	31745108	5	16.675	9.9384e-63
57819	LSM2	6	31765169	31774761	1	10.061	4.1156e-24
50854	SNHG32	6	31802693	31807541	2	11.818	1.5723e-32
4758	NEU1	6	31826829	31830709	2	5.5758	1.2316e-08
717	C2	6	31865562	31913449	2	14.163	7.7174e-46
629	CFB	6	31913721	31919861	7	15.974	9.7404e-58
7936	NELFE	6	31919864	31926864	8	14.413	2.1563e-47
6499	SKIC2	6	31926581	31937532	28	21.789	1.4791e-105
1797	DXO	6	31937588	31940032	3	10.256	5.5657e-25
8859	STK19	6	31938952	31949223	15	17.361	8.1168e-68
720	C4A	6	31949834	31970457	32	25.909	2.6625e-148
721	C4B	6	31982572	32003195	10	16.026	4.2268e-58
1589	CYP21A2	6	32006093	32009447	16	20.663	3.7069e-95
1388	ATF6B	6	32083045	32096017	28	20.385	1.1358e-92
63943	FKBPL	6	32096484	32098067	2	10.845	1.048e-27
6048	RNF5	6	32146162	32148570	5	17.689	2.5346e-70
177	AGER	6	32148745	32152099	15	19.805	1.3493e-87
4855	NOTCH4	6	32162620	32191844	15	20.37	1.5343e-92
3127	HLA-DRB5	6	32485151	32498006	34	26.569	7.7568e-156
3123	HLA-DRB1	6	32546546	32557613	26	25.244	6.6644e-141
3117	HLA-DQA1	6	32605169	32612152	31	25.771	9.3217e-147
3119	HLA-DQB1	6	32627241	32634466	33	28.146	1.3333e-174
3118	HLA-DQA2	6	32709156	32714664	31	25.771	9.3217e-147
3120	HLA-DQB2	6	32723837	32731330	27	25.928	1.624e-148
3112	HLA-DOB	6	32780540	32784825	21	22.766	4.9924e-115
6891	TAP2	6	32789610	32806547	9	12.553	1.9034e-36
5696	PSMB8	6	32808494	32812712	2	10.667	7.2234e-27
6890	TAP1	6	32812986	32821748	8	12.06	8.5899e-34
5698	PSMB9	6	32821927	32827628	7	8.767	9.1756e-19
3109	HLA-DMB	6	32902406	32908847	1	5.9427	1.4019e-09
3108	HLA-DMA	6	32916391	32920900	4	13.91	2.7555e-44
6046	BRD2	6	32936437	32949282	1	10.045	4.8128e-24
3113	HLA-DPA1	6	33032346	33048555	6	8.1421	1.9424e-16
3115	HLA-DPB1	6	33043703	33057473	5	11.713	5.4908e-32
7923	HSD17B8	6	33172414	33174608	19	13.169	6.6166e-40
6222	RPS18	6	33239852	33244281	20	12.681	3.7508e-37
8705	B3GALT4	6	33244917	33246602	2	4.6944	1.3372e-06
9277	WDR46	6	33246682	33257304	12	10.579	1.8567e-26
5863	RGL2	6	33259431	33267386	2	13.781	1.6689e-43
6892	TAPBP	6	33267471	33282164	17	11.507	6.1057e-31
1616	DAXX	6	33286335	33290793	27	11.657	1.0604e-31
578	BAK1	6	33540323	33548072	11	7.3753	8.197e-14
221496	LEMD2	6	33738990	33756906	4	7.2178	2.6411e-13
3159	HMGA1	6	34204577	34214008	1	6.0009	9.8089e-10
27044	SND1	7	127292043	127732659	11	4.5561	2.6056e-06
252969	NEIL2	8	11627172	11644854	18	5.3308	4.8893e-08
51312	SLC25A37	8	23386363	23432976	10	5.1811	1.1031e-07
92170	MTG1	10	135207621	135234174	5	4.51	3.2419e-06
29763	PACSIN3	11	47199073	47208010	15	4.581	2.3143e-06
10658	CELF1	11	47487489	47574792	2	4.4032	5.3338e-06
283234	CCDC88B	11	64107690	64125006	7	4.9809	3.1643e-07
4074	M6PR	12	9092957	9102357	9	5.2725	6.7277e-08
10219	KLRG1	12	9142137	9163343	9	5.7653	4.075e-09
160365	CLECL1P	12	9868456	9885895	10	5.5681	1.2875e-08
6821	SUOX	12	56391043	56399309	13	8.4591	1.3467e-17
6231	RPS26	12	56435686	56438007	15	8.3017	5.1312e-17
25895	EEF1AKMT3	12	58166383	58176324	10	4.4921	3.5259e-06
10102	TSFM	12	58176528	58196639	14	4.6366	1.7708e-06
91419	ATP23	12	58335324	58351052	15	4.4783	3.7623e-06
217	ALDH2	12	112204691	112247789	10	7.177	3.5635e-13
89894	TMEM116	12	112369086	112451023	4	4.7539	9.9766e-07
283450	HECTD4	12	112597992	112820113	1	5.1246	1.4907e-07
1512	CTSH	15	79214092	79237436	11	4.5634	2.517e-06
8651	SOCS1	16	11348274	11350039	2	6.3933	8.1182e-11
116028	RMI2	16	11439311	11445617	23	6.4468	5.7124e-11
388228	SBK1	16	28270041	28335170	2	5.5576	1.3673e-08
26471	NUPR1	16	28548662	28550495	4	5.3864	3.5943e-08
112869	SGF29	16	28565249	28603111	4	5.2748	6.6465e-08
6799	SULT1A2	16	28603264	28611058	7	5.8621	2.2857e-09
6817	SULT1A1	16	28616908	28634907	4	5.2422	7.9355e-08
7284	TUFM	16	28853732	28857729	6	5.5248	1.6497e-08
25970	SH2B1	16	28872939	28885534	3	5.1857	1.0758e-07
83985	SPNS1	16	28986028	28995869	4	5.1138	1.5787e-07
27040	LAT	16	28996147	29002104	4	5.1257	1.4821e-07
93210	PGAP3	17	37827375	37844310	11	4.6695	1.5098e-06
284110	GSDMA	17	38119226	38134019	19	5.8333	2.7165e-09
9862	MED24	17	38175350	38210889	23	5.1597	1.2365e-07
6605	SMARCE1	17	38781214	38805658	8	4.9185	4.3614e-07
90507	SCRN2	17	45915047	45918699	15	4.7326	1.1085e-06
80279	CDK5RAP3	17	46047894	46059152	20	5.0157	2.6414e-07
5141	PDE4A	19	10527449	10580307	3	5.2529	7.4875e-08
9817	KEAP1	19	10596796	10614054	1	4.5761	2.3687e-06
25865	PRKD2	19	47177573	47220384	8	5.9928	1.0311e-09
79147	FKRP	19	47249303	47261832	15	4.7846	8.5662e-07
54922	RASIP1	19	49223842	49244136	2	5.4642	2.3251e-08
53347	UBASH3A	21	43823971	43867790	1	6.3604	1.0062e-10
5211	PFKL	21	45719925	45747261	3	5.6095	1.0146e-08
8563	THOC5	22	29904156	29949749	30	6.879	3.0145e-12
8508	NIPSNAP1	22	29950797	29977326	18	6.8113	4.8347e-12
8897	MTMR3	22	30279149	30426857	7	7.0952	6.457e-13

## Sheet: Artery_Coronary
T1D-Artery_Coronary tissue associated genes（P_eMAGMA<= 1.71E-05）
GENE	SYMBOL	CHR	START	STOP	NSNPS	ZSTAT	P
3633	INPP5B	1	38326369	38412729	11	5.1009	1.6905e-07
10946	SF3A3	1	38422647	38456019	2	4.7345	1.0982e-06
2275	FHL3	1	38462439	38471199	6	4.8874	5.1078e-07
51118	UTP11	1	38478384	38490497	3	4.5999	2.1134e-06
11118	BTN3A2	6	26365387	26378548	13	11.219	1.639e-29
10385	BTN2A2	6	26383111	26395102	5	6.9809	1.4667e-12
11119	BTN3A1	6	26402465	26415444	9	7.0743	7.5103e-13
10473	HMGN4	6	26538572	26547165	2	4.2769	9.4764e-06
29777	ABT1	6	26597171	26600278	2	5.6169	9.7193e-09
79692	ZNF322	6	26634611	26659980	12	8.9964	1.1667e-19
10279	PRSS16	6	27215480	27224399	2	7.4266	5.5704e-14
346157	ZNF391	6	27356524	27371683	16	9.1493	2.8655e-20
7718	ZNF165	6	28048482	28057341	4	7	1.2796e-12
222698	NKAPL	6	28227075	28228736	13	6.8826	2.9376e-12
7741	ZSCAN26	6	28234788	28246001	2	7.2537	2.0277e-13
64288	ZSCAN31	6	28292514	28321972	6	9.552	6.3614e-22
222696	ZSCAN23	6	28399373	28411279	7	7.5363	2.4167e-14
346171	ZFP57	6	29640169	29644931	29	16.481	2.5222e-61
3134	HLA-F	6	29691117	29695073	4	9.8031	5.4582e-23
554223	NA	6	29759683	29765584	21	9.4477	1.7314e-21
3135	HLA-G	6	29794756	29798899	15	12.493	4.0936e-36
3105	HLA-A	6	29910247	29913661	28	14.007	7.0355e-45
30834	POLR1H	6	30029017	30032686	2	5.0846	1.8417e-07
6992	PPP1R11	6	30034932	30038110	1	6.3953	8.0102e-11
80352	RNF39	6	30038043	30043628	7	8.4006	2.2207e-17
3133	HLA-E	6	30457183	30461982	3	5.6578	7.6671e-09
23	ABCF1	6	30539170	30559309	5	6.6516	1.4492e-11
8449	DHX16	6	30620896	30640830	5	11.578	2.675e-31
170954	PPP1R18	6	30644166	30655672	3	12.678	3.9014e-37
10211	FLOT1	6	30695506	30710687	5	8.2409	8.5489e-17
57176	VARS2	6	30881982	30894236	24	15.836	8.7559e-57
170679	PSORS1C1	6	31082608	31107869	29	21.24	2.022e-100
170680	PSORS1C2	6	31105311	31107127	22	18.048	4.0773e-73
54535	CCHCR1	6	31110216	31126015	25	17.039	2.1185e-65
5460	POU5F1	6	31132114	31138451	25	18.059	3.3212e-73
3107	HLA-C	6	31236526	31239913	24	16.724	4.3525e-63
3106	HLA-B	6	31321649	31324989	16	13.158	7.6892e-40
100507436	MICA	6	31367561	31383090	23	19.373	6.4774e-84
4277	MICB	6	31462054	31478901	15	19.374	6.4313e-84
534	ATP6V1G2	6	31512228	31514625	4	14.089	2.2298e-45
4049	LTA	6	31539876	31542101	2	11.954	3.0842e-33
7917	BAG6	6	31606805	31620953	5	11.389	2.3695e-30
58496	LY6G5B	6	31638728	31640227	7	18.975	1.372e-80
80741	LY6G5C	6	31644461	31648150	2	12.051	9.6379e-34
7920	ABHD16A	6	31654726	31671137	1	14.933	1e-50
1192	CLIC1	6	31698358	31705095	2	11.813	1.6806e-32
6499	SKIC2	6	31926581	31937532	13	13.035	3.8501e-39
8859	STK19	6	31938952	31949223	1	5.1093	1.6165e-07
720	C4A	6	31949834	31970457	10	17.273	3.7774e-67
721	C4B	6	31982572	32003195	6	8.2863	5.8401e-17
1589	CYP21A2	6	32006093	32009447	2	10.626	1.1283e-26
177	AGER	6	32148745	32152099	1	12.213	1.3235e-34
4855	NOTCH4	6	32162620	32191844	11	16.847	5.5572e-64
3127	HLA-DRB5	6	32485151	32498006	24	21.423	4.0415e-102
3123	HLA-DRB1	6	32546546	32557613	5	12.806	7.6254e-38
3117	HLA-DQA1	6	32605169	32612152	23	21.962	3.3233e-107
3119	HLA-DQB1	6	32627241	32634466	23	22.71	1.778e-114
3118	HLA-DQA2	6	32709156	32714664	23	21.962	3.3233e-107
3120	HLA-DQB2	6	32723837	32731330	19	20.395	9.2922e-93
3112	HLA-DOB	6	32780540	32784825	13	18.078	2.3739e-73
6891	TAP2	6	32789610	32806547	2	11.39	2.355e-30
7923	HSD17B8	6	33172414	33174608	9	12.191	1.7295e-34
6222	RPS18	6	33239852	33244281	7	10.981	2.3638e-28
6892	TAPBP	6	33267471	33282164	8	7.4257	5.6105e-14
221496	LEMD2	6	33738990	33756906	1	5.9334	1.4837e-09
387103	CENPW	6	126660660	126670548	2	4.9614	3.5e-07
66036	MTMR9	8	11142000	11185655	10	4.1825	1.4419e-05
92170	MTG1	10	135207621	135234174	4	4.3552	6.647e-06
503542	SPRN	10	135234170	135238623	1	4.2446	1.0948e-05
26472	PPP1R14B	11	64011951	64014413	3	4.8058	7.7054e-07
10219	KLRG1	12	9142137	9163343	2	5.6794	6.7582e-09
160365	CLECL1P	12	9868456	9885895	6	5.6152	9.8144e-09
6231	RPS26	12	56435686	56438007	10	9.0816	5.348e-20
91419	ATP23	12	58335324	58351052	15	4.6946	1.3358e-06
89894	TMEM116	12	112369086	112451023	4	5.0681	2.0091e-07
1512	CTSH	15	79214092	79237436	3	5.9347	1.4723e-09
116028	RMI2	16	11439311	11445617	12	4.7955	8.1125e-07
6799	SULT1A2	16	28603264	28611058	5	5.6016	1.0618e-08
7284	TUFM	16	28853732	28857729	4	5.3404	4.6365e-08
284110	GSDMA	17	38119226	38134019	9	5.1458	1.3317e-07
6605	SMARCE1	17	38781214	38805658	4	4.7148	1.2098e-06
25865	PRKD2	19	47177573	47220384	3	6.2704	1.8003e-10
53347	UBASH3A	21	43823971	43867790	1	6.3604	1.0062e-10

## Sheet: Artery_Tibial
T1D-Artery_Tibial tissue associated genes（P_eMAGMA<=5.82E-06）
GENE	SYMBOL	CHR	START	STOP	NSNPS	ZSTAT	P
3633	INPP5B	1	38326369	38412729	17	5.0473	2.2409e-07
2275	FHL3	1	38462439	38471199	12	4.4109	5.1472e-06
51118	UTP11	1	38478384	38490497	10	4.7715	9.1415e-07
353500	BMP8A	1	39957318	39995541	7	4.5691	2.4492e-06
8761	PABPC4	1	40026485	40042522	10	4.7271	1.1389e-06
64064	OXCT2	1	40235197	40237020	16	4.5979	2.1339e-06
260425	MAGI3	1	113933087	114228545	8	11.16	3.2029e-29
10745	PHTF1	1	114239824	114302165	2	10.099	2.7813e-24
10717	AP4B1	1	114437370	114447741	2	4.9111	4.5275e-07
64858	DCLRE1B	1	114447915	114456708	2	10.603	1.4485e-26
204851	HIPK1	1	114471819	114520491	3	7.3274	1.1729e-13
56944	OLFML3	1	114522030	114524875	2	5.3275	4.9776e-08
23271	CAMSAP2	1	200708686	200829832	12	4.6256	1.8672e-06
79172	CENPO	2	25016175	25045245	20	4.6014	2.0983e-06
109	ADCY3	2	25042038	25142602	21	4.7677	9.3157e-07
3899	AFF3	2	100162326	100759037	13	5.6266	9.1915e-09
25976	TIPARP	3	156392205	156424559	13	4.615	1.9657e-06
84162	BLTP1	4	123073488	123283914	2	5.9472	1.3637e-09
3077	HFE	6	26087422	26096438	4	4.9366	3.9742e-07
8353	H3C6	6	26224427	26227706	9	4.4086	5.2026e-06
8365	H4C8	6	26281278	26285844	1	5.4652	2.3126e-08
11118	BTN3A2	6	26365387	26378548	33	15.901	3.1293e-57
10385	BTN2A2	6	26383111	26395102	25	10.843	1.0755e-27
11119	BTN3A1	6	26402465	26415444	16	8.5235	7.7433e-18
10384	BTN3A3	6	26440700	26453643	11	9.0328	8.3663e-20
11120	BTN2A1	6	26458132	26476849	18	7.5266	2.6039e-14
10473	HMGN4	6	26538572	26547165	10	10.838	1.1395e-27
29777	ABT1	6	26597171	26600278	11	7.6761	8.2004e-15
79692	ZNF322	6	26634611	26659980	33	12.202	1.5186e-34
8970	H2BC11	6	27093912	27100743	3	12.366	2.006e-35
85236	H2BC12	6	27106072	27114637	5	10.007	7.0922e-24
8294	H4C9	6	27106924	27108258	4	9.2257	1.409e-20
10279	PRSS16	6	27215480	27224399	16	14.752	1.4887e-49
346157	ZNF391	6	27356524	27371683	41	17.67	3.5869e-70
7718	ZNF165	6	28048482	28057341	14	12.078	6.8735e-34
7745	ZKSCAN8	6	28109688	28127250	8	8.6854	1.8863e-18
7746	ZSCAN9	6	28193029	28201265	3	7.3585	9.3012e-14
7741	ZSCAN26	6	28234788	28246001	21	13.99	8.9675e-45
80317	ZKSCAN3	6	28317691	28336954	16	13.737	3.0591e-43
9753	ZSCAN12	6	28346598	28367544	6	5.9327	1.4899e-09
222696	ZSCAN23	6	28399373	28411279	27	14.983	4.7073e-51
114821	ZBED9	6	28539407	28555112	13	10.647	8.9663e-27
5987	TRIM27	6	28870779	28891768	18	7.6841	7.7046e-15
282890	ZNF311	6	28962562	28973037	18	7.4104	6.2949e-14
7932	OR2H2	6	29553818	29556745	5	7.5159	2.8263e-14
2550	GABBR1	6	29570005	29600962	8	11.335	4.3902e-30
4340	MOG	6	29624758	29640149	18	11.732	4.3884e-32
346171	ZFP57	6	29640169	29644931	54	20.472	1.9319e-93
3134	HLA-F	6	29691117	29695073	20	11.088	7.1759e-29
554223	NA	6	29759683	29765584	46	16.711	5.4222e-63
3135	HLA-G	6	29794756	29798899	30	19.235	9.3696e-83
3105	HLA-A	6	29910247	29913661	46	18.431	3.718e-76
30834	POLR1H	6	30029017	30032686	21	10.433	8.7544e-26
6992	PPP1R11	6	30034932	30038110	3	7.0326	1.0137e-12
80352	RNF39	6	30038043	30043628	20	11.531	4.6014e-31
7726	TRIM26	6	30152232	30181271	33	15.88	4.3764e-57
202658	TRIM39-RPP21	6	30297088	30314635	14	7.2828	1.6349e-13
79897	RPP21	6	30312897	30314635	14	7.2828	1.6349e-13
3133	HLA-E	6	30457183	30461982	16	9.482	1.2473e-21
2794	GNL1	6	30509154	30525371	10	6.7581	6.99e-12
23	ABCF1	6	30539170	30559309	37	18.06	3.3003e-73
28973	MRPS18B	6	30585275	30594174	6	13.698	5.2063e-43
8449	DHX16	6	30620896	30640830	10	13.979	1.0507e-44
170954	PPP1R18	6	30644166	30655672	15	18.04	4.7521e-73
11270	NRM	6	30655824	30659197	8	18.249	1.0536e-74
9656	MDC1	6	30667584	30685458	10	15.807	1.3899e-56
10211	FLOT1	6	30695506	30710687	16	20.04	1.2435e-89
8870	IER3	6	30710976	30712327	4	12.839	4.9269e-38
780	DDR1	6	30850694	30867933	3	6.5615	2.6642e-11
2968	GTF2H4	6	30875957	30881883	9	7.7483	4.6582e-15
57176	VARS2	6	30881982	30894236	55	27.971	1.8448e-172
170679	PSORS1C1	6	31082608	31107869	61	34.051	1.9777e-254
170680	PSORS1C2	6	31105311	31107127	60	33.015	2.4578e-239
54535	CCHCR1	6	31110216	31126015	55	28.737	6.5724e-182
6941	TCF19	6	31126303	31134183	39	24.345	3.2593e-131
5460	POU5F1	6	31132114	31138451	52	27.714	2.3724e-169
3107	HLA-C	6	31236526	31239913	65	31.392	1.2928e-216
3106	HLA-B	6	31321649	31324989	53	28.319	1.0186e-176
100507436	MICA	6	31367561	31383090	56	31.334	8.1621e-216
4277	MICB	6	31462054	31478901	47	30.97	6.7655e-211
7919	DDX39B	6	31497996	31510252	5	8.654	2.4857e-18
534	ATP6V1G2	6	31512228	31514625	44	27.3	2.1497e-164
4795	NFKBIL1	6	31514628	31526606	6	14.513	4.9882e-48
4050	LTB	6	31548335	31550202	1	6.4917	4.2426e-11
7940	LST1	6	31553956	31556686	4	16.549	8.1635e-62
259197	NCR3	6	31556660	31560762	2	4.6752	1.468e-06
199	AIF1	6	31582969	31584798	1	10.552	2.4881e-26
7917	BAG6	6	31606805	31620953	46	29.425	1.3185e-190
7918	GPANK1	6	31629006	31634060	10	16.692	7.4765e-63
58496	LY6G5B	6	31638728	31640227	39	30.367	7.426e-203
80741	LY6G5C	6	31644461	31648150	18	21.821	7.3718e-106
7920	ABHD16A	6	31654726	31671137	15	14.693	3.5809e-49
4439	MSH5	6	31707725	31730455	4	12.756	1.4371e-37
401251	SAPCD1	6	31730773	31732627	1	7.1448	4.5059e-13
57819	LSM2	6	31765169	31774761	4	9.9318	1.5142e-23
3305	HSPA1L	6	31777396	31790093	1	9.053	6.9564e-20
3304	HSPA1B	6	31789964	31798032	3	11.923	4.4961e-33
50854	SNHG32	6	31802693	31807541	10	11.87	8.4684e-33
221527	ZBTB12	6	31867394	31869769	3	12.789	9.432e-38
629	CFB	6	31913721	31919861	13	17.646	5.4714e-70
7936	NELFE	6	31919864	31926864	14	17.393	4.621e-68
6499	SKIC2	6	31926581	31937532	41	28.194	3.4743e-175
1797	DXO	6	31937588	31940032	10	12.374	1.8179e-35
8859	STK19	6	31938952	31949223	26	20.896	2.9317e-97
720	C4A	6	31949834	31970457	32	26.52	2.8257e-155
721	C4B	6	31982572	32003195	27	25.645	2.4169e-145
1589	CYP21A2	6	32006093	32009447	31	28.056	1.6969e-173
1388	ATF6B	6	32083045	32096017	27	19.017	6.1638e-81
63943	FKBPL	6	32096484	32098067	4	10.454	7.0325e-26
80863	PRRT1	6	32116140	32119720	3	13.184	5.4565e-40
9374	PPT2	6	32121229	32131458	1	10.754	2.845e-27
6048	RNF5	6	32146162	32148570	14	16.887	2.7924e-64
177	AGER	6	32148745	32152099	17	17.951	2.3684e-72
5089	PBX2	6	32152510	32157963	2	12.143	3.1113e-34
4855	NOTCH4	6	32162620	32191844	20	19.856	4.8458e-88
3122	HLA-DRA	6	32407619	32412823	1	7.8256	2.5266e-15
3127	HLA-DRB5	6	32485151	32498006	41	28.321	9.4012e-177
3123	HLA-DRB1	6	32546546	32557613	30	25.968	5.6644e-149
3117	HLA-DQA1	6	32605169	32612152	42	30.361	9.0049e-203
3119	HLA-DQB1	6	32627241	32634466	50	34.994	1.4065e-268
3118	HLA-DQA2	6	32709156	32714664	42	30.361	9.0049e-203
3120	HLA-DQB2	6	32723837	32731330	44	30.878	1.1871e-209
3112	HLA-DOB	6	32780540	32784825	29	24.929	1.7883e-137
6891	TAP2	6	32789610	32806547	15	17.485	9.3196e-69
6890	TAP1	6	32812986	32821748	8	7.7082	6.3781e-15
5698	PSMB9	6	32821927	32827628	10	10.854	9.5857e-28
3108	HLA-DMA	6	32916391	32920900	8	15.638	2.0011e-55
6046	BRD2	6	32936437	32949282	8	12.834	5.2755e-38
3113	HLA-DPA1	6	33032346	33048555	17	16.747	2.9715e-63
3115	HLA-DPB1	6	33043703	33057473	9	8.8725	3.5749e-19
1302	COL11A2	6	33130469	33160245	3	6.4033	7.6042e-11
7923	HSD17B8	6	33172414	33174608	19	17.289	2.8567e-67
6293	VPS52	6	33218049	33239723	1	8.3874	2.4847e-17
6222	RPS18	6	33239852	33244281	26	14.166	7.447e-46
8705	B3GALT4	6	33244917	33246602	4	8.0446	4.3266e-16
9277	WDR46	6	33246682	33257304	12	8.709	1.5323e-18
5863	RGL2	6	33259431	33267386	1	6.9727	1.5549e-12
6892	TAPBP	6	33267471	33282164	33	17.501	7.0235e-69
9278	ZBTB22	6	33282182	33285719	3	7.4084	6.3899e-14
1616	DAXX	6	33286335	33290793	3	7.4892	3.465e-14
578	BAK1	6	33540323	33548072	17	5.4612	2.3644e-08
3710	ITPR3	6	33587951	33664351	23	7.6349	1.1301e-14
84300	UQCC2	6	33664538	33679528	4	6.5987	2.0736e-11
117283	IP6K3	6	33689415	33714762	20	6.616	1.8456e-11
221496	LEMD2	6	33738990	33756906	17	7.9223	1.1663e-15
1432	MAPK14	6	35995412	36079013	10	5.5285	1.6148e-08
387103	CENPW	6	126660660	126670548	2	5.4862	2.0538e-08
8935	SKAP2	7	26697397	27034862	2	5.0312	2.4374e-07
3200	HOXA3	7	27145803	27179805	6	4.4114	5.1353e-06
27044	SND1	7	127292043	127732659	18	4.4673	3.9615e-06
252969	NEIL2	8	11627172	11644854	23	4.7764	8.9234e-07
2222	FDFT1	8	11653467	11696818	28	4.8444	6.3496e-07
1508	CTSB	8	11700033	11725646	25	4.6972	1.3185e-06
51312	SLC25A37	8	23386363	23432976	14	5.2222	8.8417e-08
10584	COLEC10	8	119964527	120119207	10	4.4282	4.7509e-06
3601	IL15RA	10	5994334	6020150	3	4.9739	3.2813e-07
84991	RBM17	10	6130949	6159422	7	4.4354	4.5957e-06
9776	ATG13	11	46638826	46697569	10	4.6278	1.848e-06
10658	CELF1	11	47487489	47574792	4	4.5415	2.7924e-06
3338	DNAJC4	11	63997594	64001753	1	4.5685	2.4561e-06
2286	FKBP2	11	64008413	64011607	2	4.7979	8.0162e-07
26472	PPP1R14B	11	64011951	64014413	18	4.4178	4.9862e-06
283234	CCDC88B	11	64107690	64125006	5	5.0381	2.3507e-07
4074	M6PR	12	9092957	9102357	16	5.2161	9.1382e-08
10219	KLRG1	12	9142137	9163343	10	5.9583	1.2746e-09
160365	CLECL1P	12	9868456	9885895	10	5.7289	5.0535e-09
51267	CLEC1A	12	10223012	10251655	1	4.595	2.1637e-06
6821	SUOX	12	56391043	56399309	15	8.3572	3.2099e-17
64375	IKZF4	12	56401268	56432219	1	6.137	4.2042e-10
6231	RPS26	12	56435686	56438007	17	8.7392	1.1743e-18
25895	EEF1AKMT3	12	58166383	58176324	21	5.2442	7.846e-08
10102	TSFM	12	58176528	58196639	12	4.6719	1.4921e-06
91419	ATP23	12	58335324	58351052	27	5.2389	8.0747e-08
51699	VPS29	12	110929330	110939916	11	4.9913	2.9985e-07
84329	HVCN1	12	111086491	111130276	1	4.9525	3.6631e-07
217	ALDH2	12	112204691	112247789	9	6.641	1.5575e-11
8550	MAPKAPK5	12	112280032	112331228	4	5.2428	7.9073e-08
89894	TMEM116	12	112369086	112451023	9	6.3684	9.5526e-11
1512	CTSH	15	79214092	79237436	14	4.8738	5.474e-07
116028	RMI2	16	11439311	11445617	28	6.9435	1.912e-12
388228	SBK1	16	28270041	28335170	4	5.1479	1.3168e-07
1201	CLN3	16	28488600	28505897	3	5.1837	1.0877e-07
26471	NUPR1	16	28548662	28550495	7	5.5098	1.7961e-08
112869	SGF29	16	28565249	28603111	4	5.3396	4.6587e-08
6799	SULT1A2	16	28603264	28611058	10	5.8903	1.9274e-09
6817	SULT1A1	16	28616908	28634907	5	5.4565	2.4282e-08
7284	TUFM	16	28853732	28857729	12	5.7977	3.3618e-09
84901	NFATC2IP	16	28962318	28977786	2	4.8953	4.9066e-07
83985	SPNS1	16	28986028	28995869	4	5.2821	6.3868e-08
27040	LAT	16	28996147	29002104	4	5.3753	3.8228e-08
93210	PGAP3	17	37827375	37844310	5	4.8569	5.9617e-07
284110	GSDMA	17	38119226	38134019	17	5.5009	1.8891e-08
9862	MED24	17	38175350	38210889	18	5.4726	2.2169e-08
6605	SMARCE1	17	38781214	38805658	11	5.0621	2.0733e-07
90507	SCRN2	17	45915047	45918699	25	4.4035	5.3266e-06
80279	CDK5RAP3	17	46047894	46059152	21	5.1656	1.1983e-07
100125288	ZGLP1	19	10415479	10420233	2	5.9789	1.1236e-09
7297	TYK2	19	10461204	10491248	6	6.1239	4.5649e-10
25865	PRKD2	19	47177573	47220384	14	6.0825	5.9176e-10
79147	FKRP	19	47249303	47261832	19	4.8022	7.8474e-07
6510	SLC1A5	19	47263587	47292280	8	4.6584	1.5932e-06
126147	NTN5	19	49164664	49176264	1	5.7194	5.3439e-09
5211	PFKL	21	45719925	45747261	7	5.1017	1.683e-07
8563	THOC5	22	29904156	29949749	39	7.315	1.2866e-13
8508	NIPSNAP1	22	29950797	29977326	23	7.7169	5.9579e-15
84164	ASCC2	22	30184597	30234293	7	4.7961	8.0888e-07
3976	LIF	22	30636436	30642840	2	7.5405	2.3417e-14

## Sheet: Brain_Amygdala
T1D-Brain_Amygdala tissue associated genes（P_eMAGMA<= 3.34E-05）
GENE	SYMBOL	CHR	START	STOP	NSNPS	ZSTAT	P
84162	BLTP1	4	123073488	123283914	1	5.1306	1.4442e-07
11118	BTN3A2	6	26365387	26378548	11	10.675	6.6634e-27
10385	BTN2A2	6	26383111	26395102	4	7.3559	9.4856e-14
11120	BTN2A1	6	26458132	26476849	2	7.7851	3.4829e-15
79692	ZNF322	6	26634611	26659980	7	6.3305	1.2217e-10
346157	ZNF391	6	27356524	27371683	6	4.7953	8.1199e-07
7741	ZSCAN26	6	28234788	28246001	5	7.3888	7.4065e-14
64288	ZSCAN31	6	28292514	28321972	12	10.65	8.7213e-27
554223	NA	6	29759683	29765584	8	6.1336	4.2964e-10
3135	HLA-G	6	29794756	29798899	2	6.5116	3.7178e-11
3105	HLA-A	6	29910247	29913661	2	7.6088	1.3835e-14
80352	RNF39	6	30038043	30043628	6	7.3088	1.3472e-13
2968	GTF2H4	6	30875957	30881883	3	6.8607	3.4267e-12
57176	VARS2	6	30881982	30894236	11	10.276	4.5414e-25
170679	PSORS1C1	6	31082608	31107869	3	13.874	4.5362e-44
6941	TCF19	6	31126303	31134183	4	9.1128	4.0133e-20
5460	POU5F1	6	31132114	31138451	8	10.917	4.7871e-28
3107	HLA-C	6	31236526	31239913	21	13.101	1.6332e-39
100507436	MICA	6	31367561	31383090	7	10.254	5.6989e-25
4277	MICB	6	31462054	31478901	3	12.305	4.2508e-35
7917	BAG6	6	31606805	31620953	3	6.5084	3.7966e-11
58496	LY6G5B	6	31638728	31640227	2	12.839	4.9436e-38
80741	LY6G5C	6	31644461	31648150	5	14.315	8.8077e-47
6499	SKIC2	6	31926581	31937532	3	14.005	7.2335e-45
720	C4A	6	31949834	31970457	9	16.21	2.1343e-59
721	C4B	6	31982572	32003195	1	8.7953	7.1349e-19
1589	CYP21A2	6	32006093	32009447	1	10.456	6.9026e-26
1388	ATF6B	6	32083045	32096017	1	4.7933	8.202e-07
3127	HLA-DRB5	6	32485151	32498006	14	18.427	4.0037e-76
3123	HLA-DRB1	6	32546546	32557613	12	16.516	1.4031e-61
3117	HLA-DQA1	6	32605169	32612152	18	19.732	5.6874e-87
3119	HLA-DQB1	6	32627241	32634466	10	15.887	3.8741e-57
3118	HLA-DQA2	6	32709156	32714664	18	19.732	5.6874e-87
3120	HLA-DQB2	6	32723837	32731330	10	15.191	2.024e-52
3112	HLA-DOB	6	32780540	32784825	8	11.996	1.86e-33
6891	TAP2	6	32789610	32806547	1	11.267	9.5232e-30
3108	HLA-DMA	6	32916391	32920900	1	10.956	3.1057e-28
6222	RPS18	6	33239852	33244281	1	4.1134	1.9495e-05
6892	TAPBP	6	33267471	33282164	1	7.3211	1.2294e-13
6732	SRPK1	6	35800811	35888957	1	4.4043	5.3066e-06
92170	MTG1	10	135207621	135234174	2	4.381	5.9062e-06
160365	CLECL1P	12	9868456	9885895	2	5.28	6.4605e-08
6821	SUOX	12	56391043	56399309	1	8.4849	1.0791e-17
6231	RPS26	12	56435686	56438007	5	10.673	6.816e-27
6799	SULT1A2	16	28603264	28611058	4	5.2456	7.79e-08
6817	SULT1A1	16	28616908	28634907	4	5.2159	9.1471e-08
7284	TUFM	16	28853732	28857729	4	5.1984	1.0052e-07
100125288	ZGLP1	19	10415479	10420233	1	4.0584	2.4701e-05
25865	PRKD2	19	47177573	47220384	6	5.1338	1.4196e-07

## Sheet: Brain_Anterior_cingulate_cortex
T1D-Brain_Anterior_cingulate_cortex_BA24 tissue associated genes（P_eMAGMA<= 2.16E-05）
GENE	SYMBOL	CHR	START	STOP	NSNPS	ZSTAT	P
55509	BATF3	1	212859759	212873327	2	4.5353	2.8759e-06
3899	AFF3	2	100162326	100759037	10	5.4511	2.5034e-08
11118	BTN3A2	6	26365387	26378548	14	11.868	8.7138e-33
10385	BTN2A2	6	26383111	26395102	4	7.3377	1.0868e-13
11119	BTN3A1	6	26402465	26415444	2	6.6121	1.8949e-11
79692	ZNF322	6	26634611	26659980	6	5.4567	2.4254e-08
346157	ZNF391	6	27356524	27371683	5	4.4843	3.6576e-06
7745	ZKSCAN8	6	28109688	28127250	4	12.123	3.9965e-34
7741	ZSCAN26	6	28234788	28246001	6	9.7584	8.4869e-23
64288	ZSCAN31	6	28292514	28321972	12	11.705	5.994e-32
222696	ZSCAN23	6	28399373	28411279	2	7.2018	2.9718e-13
2550	GABBR1	6	29570005	29600962	6	9.9174	1.7488e-23
3134	HLA-F	6	29691117	29695073	2	4.5314	2.9295e-06
554223	NA	6	29759683	29765584	7	6.2085	2.6739e-10
3105	HLA-A	6	29910247	29913661	4	7.4628	4.2354e-14
30834	POLR1H	6	30029017	30032686	2	5.3078	5.5477e-08
80352	RNF39	6	30038043	30043628	11	8.0607	3.7921e-16
170954	PPP1R18	6	30644166	30655672	1	10.933	4.0172e-28
2968	GTF2H4	6	30875957	30881883	3	6.9291	2.1175e-12
57176	VARS2	6	30881982	30894236	16	16.445	4.533e-61
394263	MUC21	6	30951485	30957675	2	10.915	4.9034e-28
170679	PSORS1C1	6	31082608	31107869	4	16.907	2.0087e-64
6941	TCF19	6	31126303	31134183	9	10.48	5.344e-26
5460	POU5F1	6	31132114	31138451	2	13.19	5.0421e-40
3107	HLA-C	6	31236526	31239913	21	16.107	1.1363e-58
3106	HLA-B	6	31321649	31324989	10	11.959	2.9153e-33
100507436	MICA	6	31367561	31383090	12	12.879	2.9635e-38
4277	MICB	6	31462054	31478901	9	13.798	1.3175e-43
7940	LST1	6	31553956	31556686	1	11.018	1.565e-28
7917	BAG6	6	31606805	31620953	4	7.1757	3.5978e-13
58496	LY6G5B	6	31638728	31640227	2	14.208	4.1036e-46
80741	LY6G5C	6	31644461	31648150	5	10.952	3.2579e-28
7936	NELFE	6	31919864	31926864	1	14.582	1.8211e-48
6499	SKIC2	6	31926581	31937532	8	17.428	2.5313e-68
720	C4A	6	31949834	31970457	7	15.753	3.2587e-56
721	C4B	6	31982572	32003195	1	6.7756	6.1926e-12
1589	CYP21A2	6	32006093	32009447	2	13.665	8.1911e-43
4855	NOTCH4	6	32162620	32191844	1	14.933	1e-50
56244	BTNL2	6	32362513	32374900	1	7.3707	8.4852e-14
3122	HLA-DRA	6	32407619	32412823	2	10.562	2.2234e-26
3127	HLA-DRB5	6	32485151	32498006	23	23.049	7.6045e-118
3123	HLA-DRB1	6	32546546	32557613	17	18.944	2.4802e-80
3117	HLA-DQA1	6	32605169	32612152	16	18.591	1.9082e-77
3119	HLA-DQB1	6	32627241	32634466	21	23.576	3.3755e-123
3118	HLA-DQA2	6	32709156	32714664	16	18.591	1.9082e-77
3120	HLA-DQB2	6	32723837	32731330	16	17.452	1.6663e-68
3112	HLA-DOB	6	32780540	32784825	9	13.505	7.2967e-42
6891	TAP2	6	32789610	32806547	3	12.552	1.9467e-36
6046	BRD2	6	32936437	32949282	1	10.956	3.1057e-28
6222	RPS18	6	33239852	33244281	4	8.7888	7.558e-19
221496	LEMD2	6	33738990	33756906	1	6.091	5.6092e-10
6732	SRPK1	6	35800811	35888957	2	4.3939	5.566e-06
92170	MTG1	10	135207621	135234174	3	4.2971	8.6511e-06
160365	CLECL1P	12	9868456	9885895	2	5.1409	1.3671e-07
6821	SUOX	12	56391043	56399309	1	8.3596	3.1471e-17
6231	RPS26	12	56435686	56438007	10	7.5491	2.1911e-14
116028	RMI2	16	11439311	11445617	15	4.8748	5.4463e-07
6799	SULT1A2	16	28603264	28611058	4	5.3369	4.7283e-08
6817	SULT1A1	16	28616908	28634907	4	5.2583	7.27e-08
7284	TUFM	16	28853732	28857729	2	4.7799	8.7678e-07
440387	CTRB2	16	75237994	75241072	1	4.3033	8.4141e-06
9862	MED24	17	38175350	38210889	3	4.1565	1.6155e-05
55163	PNPO	17	46018889	46026674	6	4.4313	4.683e-06
80279	CDK5RAP3	17	46047894	46059152	2	4.5774	2.3541e-06
100125288	ZGLP1	19	10415479	10420233	1	4.2682	9.8527e-06
25865	PRKD2	19	47177573	47220384	8	5.3679	3.984e-08
126147	NTN5	19	49164664	49176264	1	5.6435	8.3315e-09
284358	MAMSTR	19	49215999	49222976	1	5.4785	2.1451e-08

## Sheet: Brain_Caudate_basal_ganglia 
T1D-Brain_Caudate_basal_ganglia tissue associated genes（P_eMAGMA<= 1.28E-05）
GENE	SYMBOL	CHR	START	STOP	NSNPS	ZSTAT	P
3633	INPP5B	1	38326369	38412729	9	4.9579	3.5622e-07
10745	PHTF1	1	114239824	114302165	1	10.02	6.241e-24
56944	OLFML3	1	114522030	114524875	1	6.909	2.4399e-12
55509	BATF3	1	212859759	212873327	6	4.3354	7.2761e-06
3899	AFF3	2	100162326	100759037	4	4.9622	3.4852e-07
84162	BLTP1	4	123073488	123283914	3	6.1113	4.9406e-10
3006	H1-2	6	26055968	26056699	13	6.7393	7.9557e-12
8334	H2AC6	6	26124370	26139337	2	7.5333	2.4735e-14
3017	H2BC5	6	26157419	26171577	2	4.7395	1.0713e-06
11118	BTN3A2	6	26365387	26378548	14	11.639	1.3038e-31
10385	BTN2A2	6	26383111	26395102	16	7.7038	6.6062e-15
11119	BTN3A1	6	26402465	26415444	1	6.5662	2.581e-11
11120	BTN2A1	6	26458132	26476849	11	7.4616	4.273e-14
29777	ABT1	6	26597171	26600278	7	4.8623	5.8017e-07
79692	ZNF322	6	26634611	26659980	13	9.1672	2.4273e-20
85236	H2BC12	6	27106072	27114637	4	6.8361	4.0691e-12
346157	ZNF391	6	27356524	27371683	8	5.7364	4.8367e-09
7738	ZNF184	6	27418521	27440897	7	6.9647	1.6457e-12
7745	ZKSCAN8	6	28109688	28127250	10	10.809	1.5687e-27
7741	ZSCAN26	6	28234788	28246001	14	13.469	1.1937e-41
84547	PGBD1	6	28249314	28270326	14	8.5913	4.2978e-18
64288	ZSCAN31	6	28292514	28321972	18	11.096	6.5847e-29
80317	ZKSCAN3	6	28317691	28336954	6	4.9766	3.2362e-07
222696	ZSCAN23	6	28399373	28411279	9	7.8976	1.4214e-15
7932	OR2H2	6	29553818	29556745	2	4.7043	1.2737e-06
2550	GABBR1	6	29570005	29600962	1	5.9529	1.3175e-09
554223	NA	6	29759683	29765584	19	8.5711	5.1253e-18
3105	HLA-A	6	29910247	29913661	8	9.7208	1.2298e-22
30834	POLR1H	6	30029017	30032686	6	8.1644	1.6147e-16
80352	RNF39	6	30038043	30043628	23	11.651	1.1304e-31
7726	TRIM26	6	30152232	30181271	10	7.9244	1.146e-15
8449	DHX16	6	30620896	30640830	1	9.5811	4.7987e-22
11270	NRM	6	30655824	30659197	3	10.393	1.3377e-25
10211	FLOT1	6	30695506	30710687	9	15.056	1.5651e-51
8870	IER3	6	30710976	30712327	3	11.5	6.5983e-31
2968	GTF2H4	6	30875957	30881883	5	11.077	8.1115e-29
57176	VARS2	6	30881982	30894236	11	13.131	1.0912e-39
389376	SFTA2	6	30899127	30899952	4	7.6172	1.2958e-14
170679	PSORS1C1	6	31082608	31107869	10	13.417	2.4123e-41
54535	CCHCR1	6	31110216	31126015	8	9.0619	6.4089e-20
6941	TCF19	6	31126303	31134183	4	7.7211	5.768e-15
5460	POU5F1	6	31132114	31138451	14	14.925	1.14e-50
3107	HLA-C	6	31236526	31239913	27	17.723	1.4045e-70
3106	HLA-B	6	31321649	31324989	9	9.4308	2.034e-21
100507436	MICA	6	31367561	31383090	25	18.705	2.2536e-78
4277	MICB	6	31462054	31478901	4	12.796	8.6354e-38
534	ATP6V1G2	6	31512228	31514625	1	10.342	2.2844e-25
7917	BAG6	6	31606805	31620953	13	15.692	8.5626e-56
58496	LY6G5B	6	31638728	31640227	4	15.606	3.3067e-55
80741	LY6G5C	6	31644461	31648150	11	14.479	8.2031e-48
7920	ABHD16A	6	31654726	31671137	3	8.0291	4.9103e-16
80740	LY6G6C	6	31686425	31689511	2	11.825	1.4521e-32
80739	MPIG6B	6	31691121	31694487	9	13.74	2.9173e-43
23564	DDAH2	6	31694817	31698039	2	11.815	1.6358e-32
7407	VARS1	6	31745295	31763712	1	10.42	1e-25
10919	EHMT2	6	31847536	31865464	8	16.127	8.2734e-59
6499	SKIC2	6	31926581	31937532	15	19.968	5.2392e-89
1797	DXO	6	31937588	31940032	2	6.6013	2.0381e-11
720	C4A	6	31949834	31970457	18	20.969	6.2479e-98
721	C4B	6	31982572	32003195	1	9.189	1.9825e-20
1589	CYP21A2	6	32006093	32009447	2	12.91	1.9807e-38
1388	ATF6B	6	32083045	32096017	7	11.272	9.0029e-30
9374	PPT2	6	32121229	32131458	2	11.581	2.5617e-31
10554	AGPAT1	6	32135983	32145888	1	10.806	1.6081e-27
177	AGER	6	32148745	32152099	1	10.46	6.5618e-26
4855	NOTCH4	6	32162620	32191844	3	12.381	1.649e-35
56244	BTNL2	6	32362513	32374900	8	13.914	2.6081e-44
3122	HLA-DRA	6	32407619	32412823	5	11.3	6.5913e-30
3127	HLA-DRB5	6	32485151	32498006	19	21.582	1.3396e-103
3123	HLA-DRB1	6	32546546	32557613	20	22.427	1.0772e-111
3117	HLA-DQA1	6	32605169	32612152	22	22.503	1.9352e-112
3119	HLA-DQB1	6	32627241	32634466	25	23.186	3.1738e-119
3118	HLA-DQA2	6	32709156	32714664	22	22.503	1.9352e-112
3120	HLA-DQB2	6	32723837	32731330	19	20.872	4.7623e-97
3112	HLA-DOB	6	32780540	32784825	11	15.106	7.3785e-52
6891	TAP2	6	32789610	32806547	5	11.121	4.9302e-29
3108	HLA-DMA	6	32916391	32920900	2	11.786	2.3027e-32
3115	HLA-DPB1	6	33043703	33057473	5	11.247	1.195e-29
1302	COL11A2	6	33130469	33160245	18	16.374	1.4642e-60
6257	RXRB	6	33161362	33168630	1	5.307	5.5724e-08
6222	RPS18	6	33239852	33244281	6	10.493	4.6704e-26
6892	TAPBP	6	33267471	33282164	2	7.4026	6.6779e-14
578	BAK1	6	33540323	33548072	5	5.2773	6.555e-08
3710	ITPR3	6	33587951	33664351	2	6.1007	5.2799e-10
221496	LEMD2	6	33738990	33756906	6	4.3323	7.3784e-06
6732	SRPK1	6	35800811	35888957	2	4.4103	5.1612e-06
283234	CCDC88B	11	64107690	64125006	8	4.4973	3.4416e-06
8986	RPS6KA4	11	64126625	64139687	2	4.2991	8.5734e-06
10219	KLRG1	12	9142137	9163343	9	5.4843	2.0757e-08
160365	CLECL1P	12	9868456	9885895	6	4.6939	1.3405e-06
6821	SUOX	12	56391043	56399309	4	10.481	5.2907e-26
6231	RPS26	12	56435686	56438007	11	9.2556	1.0655e-20
51699	VPS29	12	110929330	110939916	5	4.3164	7.9292e-06
217	ALDH2	12	112204691	112247789	3	5.7212	5.2897e-09
80018	NAA25	12	112464493	112546826	6	5.8711	2.1652e-09
1512	CTSH	15	79214092	79237436	5	4.6715	1.4951e-06
116028	RMI2	16	11439311	11445617	17	5.3737	3.8562e-08
6799	SULT1A2	16	28603264	28611058	4	5.5407	1.5061e-08
6817	SULT1A1	16	28616908	28634907	4	5.2188	9.0056e-08
7284	TUFM	16	28853732	28857729	4	5.3005	5.7749e-08
9564	BCAR1	16	75262928	75301951	2	5.4793	2.1352e-08
80279	CDK5RAP3	17	46047894	46059152	6	4.7498	1.018e-06
10951	CBX1	17	46147414	46178883	3	4.4533	4.227e-06
10666	CD226	18	67530192	67624412	1	5.2457	7.7829e-08
100125288	ZGLP1	19	10415479	10420233	1	4.4034	5.3277e-06
126147	NTN5	19	49164664	49176264	1	5.2168	9.1024e-08
2524	FUT2	19	49199228	49209191	6	5.7059	5.7877e-09
284358	MAMSTR	19	49215999	49222976	5	5.3171	5.2726e-08
84164	ASCC2	22	30184597	30234293	4	4.2632	1.0077e-05

[truncated: 39 more sheets: Brain_Cerebellar_Hemisphere, Brain_Cerebellum, Brain_Cortex , Brain_Frontal_Cortex_BA9, Brain_Hippocampus, Brain_Hypothalamus, Brain_Nucleus_accumbens_basal_g, Brain_Putamen_basal_ganglia, Brain_Spinal_cord_cervical_c-1, Brain_Substantia_nigra, Breast_Mammary, Cells_EBV-transformed_lymphocyt, Colon_Sigmoid, Colon_Transverse, Esophagus_Gastroesophageal_Junc, Esophagus_Mucosa, Esophagus_Muscularis, Heart_Atrial_Appendage, Heart_Left_Ventricle, Liver …]
